# Supplementary material for: Difference in mortality rates in hospitalized COVID-19 patients identified by cytokine profile clustering using a machine learning approach: An outcome prediction alternative
Source: Front Med (Lausanne). 2022 Sep 20;9:987182. doi: 10.3389/fmed.2022.987182 (PMC9530472; doi:10.3389/fmed.2022.987182)
Supplement: Supplementary Table 1 — Demographic data and general information. BMI, body mass index; NI, not indicated; ICU, intensive care unit; ARDS, acute respiratory distress syndrome. [file Table_1.XLSX]

## Sheet: Datos
	Demographic data			General Information		Clinical characteristics and management
ID	Age	Gender	BMI	Syntoms onset	Hospitalization date	Admission to ICU	Days in ICU	ARDS Diagnosis	Days with ARDS	CRS Diagnosis	Days with CRS	Use of NIV	Days with NIV	Use of AMV	Days with AMV	Days of hospitalization	Death
COAG-HSJD-001	63	F	NI	2020-07-28	2020-08-04	No	0	No	0	No	0	No	0	No	0	8	No
COAG-HSJD-002	52	M	NI	2020-07-29	2020-08-02	No	0	Yes	4	No	0	Yes	5	No	0	5	No
COAG-HSJD-003	74	M	25.8	NI	2020-07-12	Yes	10	Yes	10	Yes	10	No	0	Yes	10	10	Yes
COAG-HSJD-004	78	M	33.1	2020-07-14	2020-07-22	Yes	13	Yes	19	Yes	19	Yes	6	Yes	13	19	Yes
COAG-HSJD-005	58	M	NI	2020-07-10	2020-07-20	Yes	11	Yes	12	Yes	12	Yes	1	Yes	11	12	Yes
COAG-HSJD-006	58	M	NI	2020-07-11	2020-07-21	Yes	5	Yes	8	No	0	Yes	11	Yes	5	16	No
COAG-HSJD-007	69	M	28.9	2020-07-15	2020-07-24	Yes	19	Yes	26	Yes	NI	Yes	13	Yes	13	26	Yes
COAG-HSJD-008	74	M	NI	2020-07-17	2020-07-20	No	0	Yes	15	No	0	Yes	15	No	0	25	No
COAG-HSJD-010	51	M	19.03	2020-07-31	2020-08-13	No	0	Yes	4	No	0	No	0	No	0	6	No
COAG-HSJD-011	72	F	28,4	2020-08-17	2020-08-19	Yes	6	Yes	6	Yes	6	No	0	Yes	6	6	Yes
COAG-HSJD-012	85	F	NI	2020-07-13	2020-07-21	No	0	Yes	3	Yes	NI	Yes	4	No	0	4	Yes
COAG-HSJD-013	67	F	33	2020-06-23	2020-07-14	Yes	NI	Yes	27	No	0	Yes	30	No	0	34	Yes
COAG-HSJD-014	41	F	35.13	2020-07-16	2020-06-27	No	0	Yes	NI	No	0	Yes	6	No	0	32	No
COAG-HSJD-015	84	F	NI	2020-07-24	2020-07-26	No	0	Yes	9	No	0	Yes	8	No	0	15	No
COAG-HSJD-016	83	F	NI	2020-07-29	2020-08-11	No	0	Yes	4	Yes	4	Yes	4	No	0	4	Yes
COAG-HSJD-017	57	F	NI	2020-08-04	2020-08-07	No	0	Yes	10	Yes	5	Yes	13	No	0	14	No
COAG-HSJD-018	62	F	47.65	2020-07-07	2020-07-15	Yes	9	Yes	15	No	0	Yes	20	Yes	9	29	No
COAG-HSJD-019	34	M	30.23	2020-07-16	2020-07-25	No	0	Yes	3	No	0	Yes	2	No	0	4	No
COAG-HSJD-021	88	M	32.12	2020-07-30	2020-08-07	No	0	Yes	8	No	0	Yes	8	No	0	8	Yes
COAG-HSJD-022	56	M	NI	2020-07-08	2020-07-08	No	0	Yes	1	No	0	Yes	1	No	0	2	No
COAG-HSJD-023	97	F	32.97	2020-07-07	2020-07-15	No	0	Yes	16	NI	NI	Yes	19	No	0	20	No
COAG-HSJD-024	50	M	NI	2020-07-10	2020-07-13	No	0	No	0	No	0	No	0	No	0	10	No
COAG-HSJD-025	70	F	33.4	2020-07-05	2020-07-06	No	0	Yes	4	No	0	Yes	4	No	0	4	No
COAG-HSJD-026	85	F	NI	NI	2020-08-09	No	0	No	0	No	0	Yes	1	No	0	6	No
COAG-HSJD-027	72	F	38.59	2020-08-03	2020-08-08	No	0	Yes	6	No	0	Yes	15	No	0	16	No
COAG-HSJD-028	91	M	25.97	NI	2020-07-12	Yes	1	Yes	26	Yes	26	Yes	26	No	0	26	Yes
COAG-HSJD-029	32	M	31.58	2020-07-01	2020-07-10	No	0	Yes	2	No	0	Yes	4	No	0	4	No
COAG-HSJD-030	81	M	27.38	2020-08-14	2020-08-14	No	0	Yes	12	No	0	Yes	10	Yes	2	12	Yes
COAG-HSJD-031	82	M	18.27	2020-07-07	2020-07-08	No	0	Yes	3	No	0	Yes	4	No	0	4	No
COAG-HSJD-032	56	M	NI	2020-07-17	2020-07-25	No	0	Yes	11	No	2	Yes	15	No	0	15	No
COAG-HSJD-033	75	M	NI	2020-07-21	2020-07-24	Yes	12	Yes	22	Yes	20	Yes	7	Yes	16	22	Yes
COAG-HSJD-034	63	M	NI	2020-08-01	2020-08-15	No	0	Yes	15	Yes	15	Yes	19	No	0	19	No
COAG-HSJD-035	50	M	31.7	2020-08-09	2020-08-18	Yes	18	Yes	30	No	0	Yes	33	Yes	3	37	No
COAG-HSJD-036	61	M	37.97	2020-08-05	2020-08-05	Yes	39	Yes	48	No	0	Yes	9	Yes	39	48	Yes
COAG-HSJD-037	70	M	NI	NI	2020-08-13	Yes	9	Yes	9	Yes	3	No	0	Yes	9	9	Yes
COAG-HSJD-038	76	M	27.5	2020-07-30	2020-08-01	Yes	10	Yes	17	Yes	10	Yes	7	Yes	10	17	Yes
COAG-HSJD-039	74	F	24.4	NI	2020-07-15	No	0	Yes	2	No	0	Yes	2	No	0	32	No
COAG-HSJD-040	63	F	24.6	2020-07-15	2020-08-03	Yes	2	No	0	No	0	Yes	2	Yes	1	7	No
COAG-HSJD-042	39	F	27.94	2020-07-05	2020-07-27	No	0	Yes	12	No	0	Yes	14	No	0	23	No
COAG-HSJD-044	45	M	NI	2020-08-07	2020-08-07	No	0	Yes	2	No	0	Yes	3	No	0	4	No
COAG-HSJD-046	77	M	NI	2020-07-31	2020-08-06	No	0	Yes	3	No	0	Yes	13	No	0	14	No
COAG-HSJD-047	32	F	NI	2020-07-13	2020-07-22	No	0	Yes	2	No	0	Yes	2	No	0	9	No
COAG-HSJD-050	52	M	28.01	2020-08-11	2020-08-16	No	0	Yes	2	No	0	Yes	4	No	0	9	No
COAG-HSJD-051	70	F	NI	2020-06-22	2020-07-12	No	0	Yes	6	No	0	Yes	8	No	0	10	No
COAG-HSJD-052	78	F	33.029	2020-06-21	2020-06-24	Yes	4	Yes	4	Yes	4	No	0	Yes	4	4	Yes
COAG-HSJD-053	33	M	NI	2020-07-23	2020-07-30	Yes	21	Yes	29	Yes	NI	Yes	22	Yes	18	42	No
COAG-HSJD-054	88	M	24.08	2020-07-10	2020-07-15	No	0	Yes	10	No	0	Yes	10	No	0	10	Yes
COAG-HSJD-055	73	M	22.189	2020-06-30	2020-07-09	No	0	No	0	No	0	No	0	No	0	59	No
COAG-HSJD-056	82	F	NI	2020-07-11	2020-07-11	No	0	Yes	8	No	0	Yes	9	No	0	10	No
COAG-HSJD-057	42	M	NI	2020-07-13	2020-07-20	No	1	7	0	No	1	8	0	No	0	9	No
COAG-HSJD-058	59	M	36.852	2020-08-12	2020-08-12	Yes	15	Yes	20	No	0	Yes	6	Yes	15	30	Yes
COAG-HSJD-059	53	M	38.22	2020-06-30	2020-07-02	No	0	Yes	3	No	0	Yes	3	No	0	3	No
COAG-HSJD-061	87	F	27.04	2020-07-31	2020-08-03	No	0	Yes	7	No	0	Yes	7	No	0	7	Yes
COAG-HSJD-062	72	F	30.8	2020-07-10	2020-07-13	No	0	Yes	3	No	0	Yes	12	No	0	12	Yes
COAG-HSJD-063	63	M	29.298	2020-07-25	2020-07-26	No	0	Yes	37	NI	NI	Yes	40	No	0	40	No
COAG-HSJD-065	71	F	NI	2020-08-15	2020-08-20	No	0	Yes	22	No	0	Yes	24	No	0	25	No
COAG-HSJD-066	68	M	36.96	2020-07-21	2020-07-21	No	0	No	0	No	0	No	0	No	0	18	No
COAG-HSJD-067	60	F	50.217	2020-08-17	2020-08-25	Yes	19	Yes	20	Yes	20	Yes	1	Yes	19	20	Yes
COAG-HSJD-068	58	M	36.478	2020-08-15	2020-08-21	No	0	No	0	No	0	No	0	No	0	10	No
COAG-HSJD-069	41	M	NI	2020-06-09	2020-06-23	No	0	Yes	14	NI	NI	Yes	17	No	0	17	No
COAG-HSJD-070	60	F	28.096	2020-07-08	2020-07-09	No	0	No	0	No	0	No	0	No	0	82	No
COAG-HSJD-072	69	F	24.52	2020-06-13	2020-06-15	No	0	Yes	12	Yes	9	Yes	14	No	0	14	No
COAG-HSJD-073	34	F	NI	NI	2020-08-05	No	0	Yes	3	No	0	Yes	4	No	0	5	No
COAG-HSJD-074	38	M	NI	2020-06-23	2020-07-08	No	0	Yes	7	Yes	4	Yes	8	No	0	9	No
COAG-HSJD-075	89	F	26.23	2020-08-06	2020-08-06	No	0	Yes	6	No	0	Yes	12	No	0	13	No
COAG-HSJD-076	61	M	NI	2020-07-05	2020-07-08	5.9	0	No	0	No	0	No	0	No	0	1	No
COAG-HSJD-077	75	M	24.23	2020-07-13	2020-07-13	Yes	16	Yes	16	Yes	16	Yes	9	Yes	7	16	Yes
COAG-HSJD-078	49	M	31.511	2020-07-13	2020-07-13	Yes	8	Yes	15	NI	NI	Yes	6	Yes	8	16	No
COAG-HSJD-079	84	M	25.53	2020-07-04	2020-07-21	No	0	Yes	8	No	0	Yes	9	No	0	9	No
COAG-HSJD-080	72	F	31.6	2020-07-17	2020-07-21	No	0	Yes	6	No	0	Yes	7	No	0	11	No
COAG-HSJD-081	57	F	NI	2020-08-05	2020-08-05	No	0	No	0	No	0	No	0	No	0	19	No
COAG-HSJD-082	66	F	34.25	2020-07-10	2020-07-25	No	0	Yes	22	Yes	4	Yes	27	No	0	28	No
COAG-HSJD-083	70	F	37.836	2020-07-10	2020-07-16	No	0	Yes	23	Yes	3	Yes	23	No	0	28	No
COAG-HSJD-084	70	F	29.209	2020-07-20	2020-07-26	No	0	Yes	11	Yes	NI	Yes	12	No	0	13	No
COAG-HSJD-085	85	M	NI	2020-08-01	2020-08-08	No	0	Yes	1	No	0	Yes	2	No	0	4	No
COAG-HSJD-086	77	M	24.741	2020-08-22	2020-08-24	No	0	Yes	13	No	0	Yes	15	No	0	17	No
COAG-HSJD-086	77	M	24.741	2020-08-22	2020-08-24	No	0	Yes	13	NI	NI	Yes	15	No	0	17	No
COAG-HSJD-087	77	M	35.01	2020-07-06	2020-07-26	Yes	4	Yes	4	Yes	4	No	0	Yes	4	4	Yes
COAG-HSJD-088	68	M	30.073	2020-07-02	2020-07-10	Yes	7	Yes	7	Yes	2	No	0	Yes	7	7	Yes
COAG-HSJD-089	59	M	41.74	2020-07-08	2020-07-10	No	0	Yes	10	Yes	10	Yes	1	Yes	9	10	Yes
COAG-HSJD-090	58	M	27.75	2020-08-20	2020-08-20	Yes	NI	Yes	12	Yes	12	No	0	Yes	12	12	Yes
COAG-HSJD-091	32	M	NI	2020-07-10	2020-07-23	No	0	Yes	4	No	0	Yes	6	No	0	7	No
COAG-HSJD-092	75	M	26.86	2020-08-11	2020-08-18	Yes	16	Yes	16	Yes	16	No	0	Yes	16	16	Yes
COAG-HSJD-093	55	M	39.151	2020-08-26	2020-08-28	Yes	20	Yes	21	Yes	21	Yes	1	Yes	20	21	Yes
COAG-HSJD-094	43	M	NI	2020-06-27	2020-07-08	Yes	4	Yes	5	Yes	5	Yes	1	Yes	4	5	Yes
COAG-HSJD-096	76	M	33.976	2020-06-29	2020-06-29	No	0	No	0	No	0	No	0	No	0	9	No
COAG-HSJD-098	50	M	NI	2020-07-09	2020-07-09	No	0	No	0	No	0	No	0	No	0	15	No
COAG-HSJD-099	72	F	NI	2020-08-09	2020-08-18	No	0	Yes	20	No	0	Yes	22	No	0	24	No
COAG-HSJD-100	71	M	NI	2020-07-06	2020-07-20	No	0	Yes	19	NI	NI	Yes	20	No	0	34	No
COAG-HSJD-102	75	M	28.012	2020-07-09	2020-07-12	No	1	4	0	No	0	Yes	5	No	0	6	No
COAG-HSJD-103	46	M	NI	2020-07-28	2020-07-31	No	0	Yes	5	NI	NI	Yes	6	No	0	7	No
COAG-HSJD-104	70	M	36.494	2020-07-31	2020-08-07	No	0	Yes	3	No	0	Yes	5	No	0	6	No
COAG-HSJD-106	68	M	NI	2020-06-29	2020-07-10	Yes	6	Yes	7	Yes	8	Yes	1	Yes	6	7	Yes
COAG-HSJD-107	56	F	69	2020-06-15	2020-06-23	Yes	6	Yes	9	NI	NI	Yes	8	No	0	15	No
COAG-HSJD-108	51	F	NI	2020-06-10	2020-06-18	No	0	Yes	7	No	0	Yes	9	No	0	11	No
COAG-HSJD-109	70	M	NI	2020-07-31	2020-08-02	Yes	24	Yes	24	Yes	24	No	0	Yes	24	24	Yes
COAG-HSJD-110	60	M	NI	2020-07-08	2020-07-18	Yes	10	Yes	18	Yes	20	Yes	10	Yes	9	25	No
COAG-HSJD-111	70	M	33.079	2020-06-28	2020-07-05	No	0	Yes	5	NI	NI	Yes	5	No	0	5	No
COAG-HSJD-113	37	F	37.48	2020-07-07	2020-07-14	No	0	No	0	NI	NI	Yes	5	No	0	5	No
COAG-HSJD-114	29	M	42.758	2020-06-06	2020-06-25	No	0	Yes	5	NI	NI	Yes	5	No	0	5	No
COAG-HSJD-115	25	M	NI	2020-07-08	2020-07-13	No	0	No	0	No	0	No	0	No	0	3	No
COAG-HSJD-116	31	F	NI	NI	2020-07-09	No	0	No	0	No	0	No	0	No	0	15	No
COAG-HSJD-117	45	M	NI	2020-08-20	2020-08-22	No	0	Yes	20	No	0	Yes	24	No	0	25	No
COAG-HSJD-118	44	M	NI	2020-07-03	2020-07-06	No	0	Yes	2	Yes	5	Yes	3	No	0	14	No
COAG-HSJD-119	71	M	NI	2020-08-07	2020-08-07	No	0	Yes	8	Yes	3	Yes	10	No	0	12	No
COAG-HSJD-120	59	M	NI	2020-07-03	2020-07-10	Yes	18	Yes	29	Yes	29	Yes	11	Yes	18	29	Yes
COAG-HSJD-125	52	M	26.6	2020-07-09	2020-07-15	No	0	No	0	No	0	No	0	No	0	4	No
COAG-HSJD-126	77	M	25.7	2020-07-15	2020-07-20	No	0	No	0	No	0	No	0	Yes	12	18	Yes
COAG-HSJD-129	25	M	NI	2020-07-08	2020-07-08	Yes	0	No	0	No	0	No	0	No	0	63	No
COAG-HSJD-131	50	M	31.6	2020-07-04	2020-07-16	No	0	No	0	No	0	No	0	No	0	3	No
COAG-HSJD-132	43	M	32.8	2020-06-30	2020-07-05	No	0	No	0	No	0	No	0	No	0	2	No
COAG-HSJD-133	54	M	NI	2020-07-19	2020-07-28	No	0	No	0	No	0	No	0	No	0	14	No
COAG-HSJD-134	63	M	NI	2020-06-15	2020-07-06	Yes	3	Yes	2	No	0	Yes	2	Yes	2	12	No
COAG-HSJD-135	95	72	24.9	2020-08-11	2020-08-18	Yes	4	No	0	No	0	No	0	No	0	7	Yes
COAG-HSJD-136	33	M	34.5	2020-07-17	2020-07-14	No	0	No	0	No	0	No	0	No	0	6	No
COAG-HSJD-136	33	M	34.5	2020-07-07	2020-07-14	No	0	No	0	No	0	No	0	No	0	6	No
COAG-HSJD-137	90	M	22.59	2020-07-12	2020-07-16	No	0	No	0	No	0	No	0	No	0	41	No
COAG-HSJD-138	65	M	25.4	2020-07-15	2020-07-18	Yes	15	No	0	No	0	Yes	1	Yes	15	21	Yes
COAG-HSJD-140	38	M	32.8	2020-07-13	2020-07-23	No	0	No	0	No	0	No	0	No	0	7	No
COAG-HSJD-141	60	M	37	2020-08-17	2020-08-23	Yes	41	Yes	41	No	0	Yes	2	Yes	39	41	Yes
COAG-HSJD-142	76	M	21	NI	2020-06-16	No	0	No	0	No	0	No	0	No	0	23	No
COAG-HSJD-143	50	M	NI	2020-07-10	2020-07-09	No	0	No	0	No	0	No	0	No	0	4	Yes
COAG-HSJD-144	59	M	32	2020-07-08	2020-07-16	No	0	No	0	No	0	No	0	No	0	14	No
COAG-HSJD-145	33	M	26	2020-08-04	2020-07-11	No	0	No	0	No	0	No	0	Yes	3	40	Yes
COAG-HSJD-147	53	F	30	2020-07-13	2020-07-27	No	0	No	0	No	0	No	0	No	0	12	No
COAG-HSJD-148	64	F	22	2020-06-24	2020-07-04	No	0	No	0	No	0	No	0	No	0	4	No
COAG-HSJD-150	71	M	34	NI	2020-07-17	Yes	11	Yes	11	No	0	No	0	Yes	11	11	Yes
COAG-HSJD-151	46	F	39	2020-08-07	2020-08-10	No	0	No	0	No	0	No	0	No	0	9	No
COAG-HSJD-153	63	M	NI	2020-07-30	2020-06-11	Yes	9	No	0	No	0	No	0	Yes	9	59	No
COAG-HSJD-154	56	M	30	2020-07-18	2020-08-09	No	0	No	0	No	0	No	0	No	0	13	No
COAG-HSJD-155	69	M	NI	2020-06-20	2020-07-15	No	0	Yes	2	No	0	No	0	No	0	5	No
COAG-HSJD-156	57	M	NI	2020-07-06	2020-07-13	No	0	No	0	No	0	No	0	No	0	7	No
COAG-HSJD-158	61	M	NI	2020-07-10	2020-07-28	No	0	No	0	No	0	No	0	No	0	11	No
COAG-HSJD-159	52	M	38.7	2020-06-29	2020-07-08	No	0	No	0	No	0	No	0	No	0	7	No
COAG-HSJD-160	54	M	NI	2020-08-02	2020-08-07	No	0	No	0	No	0	No	0	No	0	5	No
COAG-HSJD-160	54	M	NI	2020-08-02	2020-08-07	No	0	No	0	No	0	No	0	No	0	5	No
COAG-HSJD-163	72	F	NI	2020-08-11	2020-08-19	No	0	No	0	No	0	No	0	No	0	3	No
COAG-HSJD-165	82	F	25.3	2020-08-12	2020-08-12	No		No	0	No	0	No	0	No	0	15	No
COAG-HSJD-166	74	F	33.98	2020-07-14	2020-07-19	Yes	15	Yes	15	No	0	Yes	1	Yes	15	15	Yes
COAG-HSJD-167	56	F	55.8	2020-08-06	2020-08-21	Yes	26	Yes	28	No	0	No	0	Yes	28	28	Yes
COAG-HSJD-168	49	F	NI	2020-07-15	2020-07-18	Yes	40	No	0	No	0	Yes	4	Yes	47	51	Yes
COAG-HSJD-169	64	F	NI	2020-07-04	2020-07-08	Yes	21	Yes	22	No	0	No	0	Yes	21	22	Yes
COAG-HSJD-170	76	F	40.57	2020-08-10	2020-08-26	No	0	No	0	No	0	Yes	5	No	0	14	No
COAG-HSJD-171	49	F	40.39	2020-08-01	2020-08-10	Yes	11	Yes	NI	No	0	No	0	Yes	6	16	No
COAG-HSJD-172	57	F	24.8	2020-07-02	2020-07-06	No	0	Yes	1	No	0	Yes	2	No	0	5	No
COAG-HSJD-173	62	F	43	2020-07-30	2020-07-31	No	0	No	0	No	0	No	0	No	0	6	No
COAG-HSJD-174	48	F	NI	2020-06-24	2020-07-04	No	0	No	0	No	0	No	0	No	0	2	No
COAG-HSJD-175	47	F	NI	2020-07-05	2020-07-14	No	0	No	0	No	0	No	0	No	0	3	No
COAG-HSJD-176	42	M	NI	2020-07-07	2020-08-07	No	0	No	0	No	0	No	0	No	0	1	No
COAG-HSJD-177	47	F	NI	2020-07-05	2020-07-14	No	0	No	0	No	0	No	0	No	0	3	No
COAG-HSJD-178	67	M	41	2020-07-17	2020-07-18	Yes	18	No	0	No	0	No	0	No	0	23	No
COAG-HSJD-179	57	M	32	2020-08-23	2020-08-30	Yes	9	Yes	9	No	0	Yes	7	Yes	9	22	No
COAG-HSJD-180	64	M	27.7	2020-08-03	2020-08-05	4,5Yes	0	No	0	No	0	Yes	2	No	0	11	No
COAG-HSJD-182	50	M	NI	2020-06-30	2020-07-07	Yes	8	Yes	8	No	0	No	0	Yes	8	12	Yes
COAG-HSJD-183	49	M	35	2020-07-31	2020-08-08	No	0	No	0	No	0	No	0	No	0	12	No
COAG-HSJD-184	47	M	30	2020-08-05	2020-08-10	No	0	No	0	No	0	No	0	No	0	4	No
COAG-HSJD-185	46	M	24	2020-07-11	2020-07-22	No	0	No	0	No	0	No	0	No	0	18	No
COAG-HSJD-186	32	M	36	2020-07-06	2020-07-12	No	0	No	0	No	0	No	0	No	0	5	No
COAG-HSJD-189	66	M	29.5	2020-07-03	2020-07-09	No	0	No	0	No	0	No		No	0	4	No
COAG-HSJD-190	65	M	NI	2020-08-10	2020-08-10	Yes	1	Yes	1	No	0	No	0	Yes	1	3	3
COAG-HSJD-191	40	F	27	2020-07-07	2020-07-15	No	0	No	0	No	0	No	0	No	0	2	No
COAG-HSJD-192	28	M	20	NI	2020-08-09	No	0	No	0	No	0	No	0	No	0	12	No
COAG-HSJD-193	56	M	29.74	2020-07-09	2020-07-14	No	0	No	0	No	0	No	0	No	0	3	No
COAG-HSJD-194	40	F	NI	2020-08-02	2020-08-02	No	0	No	0	No	0	No	0	No	0	11	No
COAG-HSJD-195	52	M	33	2020-07-28	2020-08-01	No	0	No	0	No	0	No	0	No	0	6	No
COAG-HSJD-197	44	M	39.7	2020-07-13	2020-07-16	Yes	29	Yes	28	No	0	No	0	Yes	32	40	No
COAG-HSJD-197	52	M	33	2020-07-28	2020-08-01	No	0	No	0	No	0	No	0	No	0	6	No
COAG-HSJD-199	65	F	NI	2020-07-18	2020-07-18	No	0	No	0	No	0	No	0	No	0	11	No
COAG-HSJD-200	80	F	NI	2020-07-08	2020-07-12	No	0	No	0	No	0	No	0	No	0	9	No
COAG-HSJD-201	61	M	38.97	2020-07-30	2020-08-10	Yes	24	Yes	2	No	0	Yes	2	Yes	9	36	No
COAG-HSJD-202	61	M	NI	2020-07-20	2020-07-28	Yes	11	Yes	13	No	0	No	0	Yes	13	13	Yes
COAG-HSJD-203	60	M	0	2020-06-26	2020-07-01	No	0	No	0	No	0	No	0	No	0	7	No
COAG-HSJD-204	55	F	36	2020-08-18	2020-08-27	Yes	21	Yes	22	No	0	Yes	17	Yes	5	23	Yes
COAG-HSJD-205	64	F	0	2020-08-17	2020-08-23	Yes	4	Yes	4	No	0	No	0	Yes	4	4	Yes
COAG-HSJD-206	68	M	NI	2020-06-27	2020-07-03	Yes	13	No	0	No	0	No	0	Yes	13	13	Yes
COAG-HSJD-208	51	M	NI	2020-07-12	2020-07-15	No	0	No	0	No	0	Yes	5	No	0	12	No
COAG-HSJD-210	57	M	NI	2020-08-14	2020-08-17	Yes	32	No	0	No	0	Yes	26	No	0	37	No
COAG-HSJD-211	50	M	NI	2020-07-01	2020-07-06	No	0	No	0	No	0	No	0	No	0	21	No
COAG-HSJD-212	57	M	NI	2020-07-10	2020-07-09	No	0	No	0	No	0	No	0	No	0	40	No
COAG-HSJD-213	71	M	NI	2020-06-17	2020-07-02	Yes	21	Yes	21	No	0	No	0	Yes	21	21	Yes
COAG-HSJD-214	83	M	NI	2020-07-05	2020-07-09	No	0	No	0	No	0	No	0	No	0	7	No
COAG-HSJD-215	81	M	30	2020-07-08	2020-07-13	No	0	No	0	No	0	Yes	2	No	0	36	No
COAG-HSJD-216	52	F	NI	2020-07-13	2020-07-24	No	0	No	0	No	0	No	0	No	0	27	No
COAG-HSJD-217	55	M	NI	2020-07-22	2020-07-30	No	0	No	0	No	0	No	0	No	0	7	No
COAG-HSJD-218	66	M	NI	2020-07-16	2020-07-25	No	0	No	0	No	0	No	0	No	0	8	No
COAG-HSJD-219	68	F	NI	2020-08-06	2020-08-10	Yes	6	No	0	No	0	No	0	Yes	6	10	Yes
COAG-HSJD-220	59	M	NI	2020-07-30	2020-07-31	No	0	No	0	No	0	No	0	No	0	58	No
COAG-HSJD-221	78	M	NI	2020-08-02	2020-08-04	Yes	3	Yes	3	No	0	Yes	3	No	0	3	Yes
COAG-HSJD-222	71	M	NI	2020-08-21	2020-08-04	Yes	3	No	0	No	0	Yes	3	No	0	3	Yes
COAG-HSJD-222	71	M	NI	2020-08-02	2020-08-04	Yes	3	No	0	No	0	Yes	3	No	0	3	Yes
COAG-HSJD-223	76	M	NI	2020-07-08	NI	No	0	No	0	No	0	No	0	No	0	3	No
COAG-HSJD-224	53	M	NI	2020-07-02	2020-07-02	No	0	No	0	No	0	Yes	3	No	0	13	Yes
COAG-HSJD-225	35	M	NI	2020-08-03	2020-08-11	No	0	No	0	No	0	No	0	No	0	7	No
COAG-HSJD-225	35	M	NI	2020-08-03	2020-08-11	No	0	No	0	No	0	No	0	No	0	7	No
COAG-HSJD-227	55	F	NI	2020-07-03	2020-07-06	Yes	18	No	0	No	0	Yes	16	Yes	14	39	No
COAG-HSJD-228	42	M	NI	2020-08-06	2020-08-10	No	0	No	0	No	0	Yes	3	No	0	9	No
COAG-HSJD-229	48	M	NI	2020-08-16	2020-08-20	No	0	No	0	No	0	Yes	8	No	0	18	No
COAG-HSJD-231	70	M	NI	2020-07-07	2020-07-14	Yes	30	Yes	30	No	0	No	0	Yes	30	30	Yes
COAG-HSJD-232	38	F	NI	2020-08-08	2020-08-10	No	0	No	0	No	0	Yes	3	No	0	11	No
COAG-HSJD-233	48	F	33.9	2020-07-27	2020-08-04	No	0	No	0	No	0	Yes	5	No	0	9	No
COAG-HSJD-234	72	M	NI	2020-08-11	2020-08-15	Yes	17	Yes	NI	No	0	Yes	NI	Yes	17	17	Yes
COAG-HSJD-235	70	M	19,9	2020-07-23	2020-08-04	No	0	No	0	No	0	Yes	1	No	0	57	No
COAG-HSJD-237	64	M	NI	2020-06-26	2020-07-09	Yes	16	Yes	4	No	0	Yes	16	Yes	4	21	No
COAG-HSJD-238	44	M	NI	2020-07-27	2020-08-09	No	0	Yes	10	No	0	Yes	26	No	0	26	No
COAG-HSJD-239	78	F	21	2020-07-08	2020-06-19	No	0	Yes	7	No	0	Yes	NI	No	0	28	Yes
COAG-HSJD-240	44	M	NI	2020-07-27	2020-08-09	No	0	Yes	10	No	0	Yes	26	No	0	26	No
COAG-HSJD-242	50	M	NI	2020-07-07	2020-07-13	No	0	No	0	No	0	Yes	11	No	0	16	No
COAG-HSJD-243	62	M	NI	2020-07-30	2020-08-01	No	0	No	0	No	0	Yes	2	No	0	7	No
COAG-HSJD-243	62	M	NI	2020-07-30	2020-08-06	No	0	No	0	No	0	Yes	2	No	0	7	No
COAG-HSJD-244	50	M	NI	2020-07-07	2020-07-13	No	0	No	0	No	0	Yes	11	No	0	16	No
COAG-HSJD-244	52	M	36.73	2020-07-30	2020-08-07	Yes	7	Yes	12	No	0	Yes	5	Yes	7	12	Yes
COAG-HSJD-246	59	M	NI	2020-07-13	2020-07-15	No	0	No	0	No	0	Yes	7	No	0	9	No
COAG-HSJD-248	50	M	NI	2020-07-12	2020-06-25	No	0	No	0	No	0	No	0	No	0	29	No
COAG-HSJD-249	49	M	21.2	2020-07-14	2020-06-30	No	0	No	0	No	0	No	0	No	0	18	Yes

## Sheet: Siglas
Simbología utilizada
IMC	Indice de masa corporal
Fecha	año-mes-día
Diferencia de días	Diferencia entre fecha de ingreso - fecha de primeros síntomas
Sí	1
No	0
N/I	No indica
N/A	No aplica
