# Supplementary material for: Difference in mortality rates in hospitalized COVID-19 patients identified by cytokine profile clustering using a machine learning approach: An outcome prediction alternative
Source: Front Med (Lausanne). 2022 Sep 20;9:987182. doi: 10.3389/fmed.2022.987182 (PMC9530472; doi:10.3389/fmed.2022.987182)
Supplement: Supplementary Table 2 — Laboratory and cytokine data. PT, prothrombin time; TTP, partial thromboplastin time; CRP, C-reactive protein. [file Table_2.XLSX]

## Sheet: Hoja1
ID		Laboratoy and Cytokine Measurements																			Blood Count Data
	Day	IL-1β	IL-6	IL-10	IFN-ɑ	TNF-ɑ	IL-8	G-CSF	IFN-γ	CCL3	CXCL10	CCL2	IL-38	PT	TTP	D-Dimer	Fibrinogen	CRP	Procalcitonin	Ferritin	Hemoglobin (g/dL)	Platelets (units/µl)	Leucocytes (units/mm^3)	Lymphocytes (units/mm^3)	Neutrophils (units/mm^3)	Eritrocytes (millions/microliter)
COAG-HSJD-001	1	0	4.6	4.06	2.69	0.72	37.62	3.7	4.68	4.07	2387.96	58.88	566.79	13.7	77	359	707	26.47	0.21	547.6	11.9	200	5.3	0.53	4.18	4.12
COAG-HSJD-002	1	0	0.5	9.16	2.52	1.4	8.66	2.52	3.72	5.07	1490.02	13.74	655.42	13.2	82	NI	NI	1.12	0.113	509.1	13.7	303	127	1.14	10.94	5.13
COAG-HSJD-003	1	0	147.7	4.7	0.4	0	133.525	10.3441	3.64175	20.0684	2135.77	901.48	888.093	13	84	1986	518	36.92	3.67	>4000	13.9	116	6.26	0.93	5.17	4.26
	3	0	169.5	0	2.28153	1.4033	96.7053	13.0411	4.08695	5.97541	1025.5	263.408	951.716	14.3	73	993	707	37.07	0	227764	12.3	114	2.33	0.28	1.94	3.81
	5	NI	NI	NI	NI	NI	NI	NI	NI	NI	NI	NI	NI	12.5	89	3393	425	13.27	0	740000	NI	NI	NI	NI	NI	NI
	7	NI	NI	NI	NI	NI	NI	NI	NI	NI	NI	NI	NI	117	99	2557	229	1.82	0	NI	NI	NI	NI	NI	NI	NI
	9	NI	NI	NI	NI	NI	NI	NI	NI	NI	NI	NI	NI	11.3	104	1955	191	0.56	0	NI	NI	NI	NI	NI	NI	NI
	11	NI	NI	NI	NI	NI	NI	NI	NI	NI	NI	NI	NI	10.9	111	14962	207	0.46	0	2194.4	NI	NI	NI	NI	NI	NI
COAG-HSJD-004	1	0	10.7	4.8	50.67	0.49	32.55	2.97	3.89	3.49	2833.55	15.68	1025	13.2	85	NI	NI	10.7	0.131	644.4	12.5	178	55	627	4416.5	4.5
COAG-HSJD-005	1	0	74.9	7.35	1.97	0.83	171.53	3.63	4.44	10.41	2313.09	227.23	771.53	13	84	12851	379	11.73	NI	NI	18.2	398	291	9.6	15.1	6.28
COAG-HSJD-006	1	0	10.9	1.1	2.98518	1.37827	28.0342	2.60209	3.96061	4.59961	2168.96	42.9918	690.293	14	26.3	394	758	26.47	0.258	3243.9	NI	NI	NI	NI	NI	NI
	3	0	0	0	1.71071	1.71309	17.883	2.3859	3.85736	4.92875	2330.68	17.0669	1120.35	13.6	22.9	730	997	22.16	0.371	NI	13.7	341	6.23	0.37	5.48	4.79
	5	0	0	0	1.71315	1.66749	7.14739	2.08563	3.74035	4.59122	731.051	29.224	1390.7	14.8	243	2010	506	11.35	0	3002.3	14.4	572	13.14	0.95	11.53	5.08
	7	0	0	0	1.747	1.64969	8.1709	1.58014	3.92922	6.50585	1564.95	80.4277	1167.29	NI	NI	NI	NI	10.17	0	1686.2	13.8	446	9.52	0.72	8.1	4.96
	9	NI	NI	NI	NI	NI	NI	NI	NI	NI	NI	NI	NI	NI	NI	NI	NI	0	0.233	NI	15.5	339	8.46	0.38	7.86	5.38
	13	NI	NI	NI	NI	NI	NI	NI	NI	NI	NI	NI	NI	NI	NI	586	NI	0.66	0	NI	NI	NI	NI	NI	NI	NI
COAG-HSJD-007	1	0	7.1	0	8.2488	1.41999	44.0622	2.85388	3.87188	5.20822	1359.88	31.2035	1958.58	13.1	29.1	412	785	19.67	0.111	1189.7	14.8	184	7.12	2.01	4.87	4.89
	3	NI	NI	NI	NI	NI	NI	NI	NI	NI	NI	NI	NI	NI	NI	7351	607	3.53	0	NI	NI	NI	NI	NI	NI	NI
	7	0	1230.6	4.3	2.10681	1.31708	164.605	4.44576	4.80334	23.2097	2742.65	1445.02	1695.07	14.7	41.2	NI	1032	0	0	2364.7	13	169	13.06	0.73	11.95	4.24
	9	0	100.7	23	1.83695	1.51232	143.853	2.30277	4.09265	5.9226	730.19	270.082	1769.79	17.1	46.9	706	782	0	0	NI	12.5	202	19.45	0.62	17.99	4.05
	11	NI	NI	NI	NI	NI	NI	NI	NI	NI	NI	NI	NI	16	42.3	332	494	0	0	NI	NI	NI	NI	NI	NI	NI
	13	NI	NI	NI	NI	NI	NI	NI	NI	NI	NI	NI	NI	13.6	43.6	NI	NI	2.01	0	NI	NI	NI	NI	NI	NI	NI
	15	NI	NI	NI	NI	NI	NI	NI	NI	NI	NI	NI	NI	19	79	701	707	26.7	16.95	1074.7	NI	NI	NI	NI	NI	NI
	17	0	5.2	0.6	1.84122	1.871	49.4027	1.96357	4.70713	5.50529	392.195	80.9039	1680.39	16.4	60.4	244	NI	19.21	11.38	NI	NI	NI	NI	NI	NI	NI
COAG-HSJD-008	1	0	0	0	1.93118	1.55348	6.30597	3.09908	3.77848	2.90944	2470.11	52.6615	829.48	NI	NI	NI	NI	26.32	0.172	NI	12.9	192	10.45	0.51	9.79	4.32
	3	0	4.9	0.5	3.81214	1.63523	3.19688	1.47702	3.88563	5.22985	1069.47	51.5824	1403.74	13	26.2	1549	644	19.32	0.09	400.7	13.4	221	12.07	0.4	11.29	4.44
	7	NI	NI	NI	NI	NI	NI	NI	NI	NI	NI	NI	NI	13.4	19.9	NI	NI	5.83	0	830.1	NI	NI	NI	NI	NI	NI
	9	NI	NI	NI	NI	NI	NI	NI	NI	NI	NI	NI	NI	13.1	27.8	565	393	1.59	0.041	461.7	NI	NI	NI	NI	NI	NI
	13	NI	NI	NI	NI	NI	NI	NI	NI	NI	NI	NI	NI	12.7	28.6	420	354	0.58	0.024	397.6	NI	NI	NI	NI	NI	NI
	17	NI	NI	NI	NI	NI	NI	NI	NI	NI	NI	NI	NI	14.2	37.4	301	518	7.01	0.061	410.8	NI	NI	NI	NI	NI	NI
COAG-HSJD-010	1	0	10.9	2.8	3.25	3.77	12.45	2.48	4.21	4.78	801.89	31.09	1079.9	NI	NI	192	NI	NI	0.137	1097.6	14.7	274	10.7	NI	NI	NI
COAG-HSJD-011	1	9.21	12.4	15.41	28.81	16.34	177.78	6.85	6.69	11.99	1512.86	45.41	1568.89	15.8	63	NI	NI	31.28	1.32	889.8	10.8	200	13.8	0.82	12.77	3.44
COAG-HSJD-012	1	0	188.4	21.57	2.73	2.65	145.74	11.24	38.42	9.96	3272.21	220.7	655.42	16.6	28.2	1032	607	26.2	19.66	NI	10.2	149	11.47	0.25	11.12	3.42
COAG-HSJD-013	1	0	73.8	4.44	2.62	3.04	110.52	33.8	3.88	5.55	195.16	82.59	744.65	74	29.8	2.6	625	27.49	NI	NI	9.7	44	0.11	0.03	0.07	3.36
COAG-HSJD-014	1	0	26.4	1.6	1.98088	1.54792	54.0497	3.61959	3.65005	7.49857	392.646	27.4875	875.474	31.9	44.1	NI	NI	0	0	NI	9.8	479	17.17	1.7	15.03	3.22
	3	0	12.9	0	1.89093	1.51844	29.6341	5.23227	4.04752	5.70488	313.168	39.1808	1691.62	34.4	37.7	NI	NI	0	0	NI	9.7	423	18.03	3.09	14.01	3.22
	5	NI	NI	NI	NI	NI	NI	NI	NI	NI	NI	NI	NI	17.1	33	NI	NI	0	1.8	NI	NI	NI	NI	NI	NI	NI
	9	NI	NI	NI	NI	NI	NI	NI	NI	NI	NI	NI	NI	20.1	36.8	NI	NI	0	1.7	NI	NI	NI	NI	NI	NI	NI
COAG-HSJD-015	1	0	14.4	3.58	1.89	1.49	42.21	2.15	4.46	20.03	526.66	20.34	1162.64	12.8	32.7	502	518	28.72	NI	519.1	14.1	284	8.95	1.5	6.68	4.83
COAG-HSJD-016	1	0	216.2	2	1.87	0.11	87.01	2.73	3.38	8.2	559.63	81.55	1162.64	13.2	18.9	594	461	14.67	0.491	404.7	11.5	280	9	1.08	7.2	3.77
COAG-HSJD-017	1	0	0.9	8.43	6.6	2.58	21.67	2.68	3.95	10.54	2079.25	47.81	974.85	11.8	22.3	450	914	26.41	0.447	369.6	13.4	268	8.4	0.42	7.31	4.79
COAG-HSJD-018	1	0	120.6	0	2.08181	1.65303	76.8176	4.6222	3.89108	8.953	218.771	51.771	1575.47	12.5	25.1	6971	814	28.41	0.443	619.5	12.1	168	10.93	2.27	8.33	4.1
	3	NI	NI	NI	NI	NI	NI	NI	NI	NI	NI	NI	NI	14.6	32.1	5801	625	28.56	0	NI	NI	NI	NI	NI	NI	NI
	5	NI	NI	NI	NI	NI	NI	NI	NI	NI	NI	NI	NI	15.6	32.5	3072	452	0	0	NI	NI	NI	NI	NI	NI	NI
	7	0	0	0	1.63447	1.57072	82.0773	2.2405	3.98525	3.64703	178.46	15.6178	1142.73	14.5	32.6	1073	393	1.55	0	NI	11.4	234	8.09	0.87	6.92	3.87
	15	NI	NI	NI	NI	NI	NI	NI	NI	NI	NI	NI	NI	17.1	34.9	581	408	23.7	0	280.3	NI	NI	NI	NI	NI	NI
	17	NI	NI	NI	NI	NI	NI	NI	NI	NI	NI	NI	NI	16.2	33.3	NI	NI	0	0	NI	NI	NI	NI	NI	NI	NI
COAG-HSJD-019	1	133.13	1.6	136.98	212.27	272.94	374.23	30.08	27.8	37.9	1444.63	39.05	469.99	15.5	27.9	226	545	12.69	NI	674.1	12.4	169	7.1	1.065	5.112	4.19
COAG-HSJD-021	1	0	1.2	13.18	2.76	2.18	38.31	2.98	4.01	6.93	638.2	90.58	1334.15	13.8	31.5	8028	591	26.3	NI	641.9	16.8	490	14.3	0.55	13.07	5.61
COAG-HSJD-022	1	0	4.4	0	41.2	0	66.6597	3.5181	3.75124	7.08941	211.426	5.38995	735.698	NI	31.5	126	391	0.34	0.114	232.1	16.6	135	6.85	1.61	4.79	5.61
	5	0	13	0.4	1.4	0	36.0038	3.10537	3.80183	3.07206	459.756	6.08721	1264.02	NI	NI	NI	NI	0	0	NI	14.9	103	6.15	0.81	4.87	5.02
COAG-HSJD-023	3	0	16.6	0	2.71751	1.628	47.6384	5.72584	3.89368	2.81251	449.661	50.9652	906.032	13.6	27.2	771	518	6.66	0.049	NI	14.7	235	5.66	0.35	5.26	5.02
	5	NI	NI	NI	NI	NI	NI	NI	NI	NI	NI	NI	NI	NI	NI	NI	NI	NI	NI	NI	NI	NI	NI	NI	NI	NI
	7	0	21.5	0	1.98423	1.73255	41.2616	2.96914	3.56858	2.8073	340.528	41.7948	1002.27	13.6	27.3	1047	373	2.04	0.036	383.1	14.3	279	7.24	0.13	7.03	4.88
	11	NI	NI	NI	NI	NI	NI	NI	NI	NI	NI	NI	NI	12.9	19.6	1848	425	4.81	0.068	600.9	NI	NI	NI	NI	NI	NI
	17	0	120.6	0	2.08181	1.65303	76.8176	4.6222	3.89108	8.953	218.771	51.771	1575.47	12.9	26.6	540	207	0.64	0.077	NI	NI	NI	NI	NI	NI	NI
COAG-HSJD-024	1	8.52	54	3.8	55.73	16.26	67.47	2.62	4.9	28.34	2059.27	111.29	544.73	16.5	35.3	258	559	27.06	0.33	26.1	14.5	140	3.3	0.97	1.99	4.89
COAG-HSJD-025	1	0	60.9	0.5	15.9	0	57.1385	8.77644	3.93052	4.78318	644.49	117.444	540.319	15.3	30	210	814	27.72	0.162	360.8	13.3	267	10.95	2.5	8.27	4.33
	3	0	3.1	0	0.3	0	31.7273	3.17758	3.84957	4.74348	287.301	23.4391	713.35	15.4	25.9	241	782	9.48	0.088	595.3	13	363	15.86	1.54	14.02	4.17
COAG-HSJD-026	1	1.14	3028.5	25.43	35.98	1.12	271.81	378.58	3.88	12.41	2181.61	172.45	1399.53	13.7	47.3	NI	NI	2.51	NI	NI	11.1	159	11.86	0.75	10.48	3.55
COAG-HSJD-027	1	0	10.7	6.16	5.38	1.64	15.65	2.31	3.85	3.73	2134.78	8.15	1352.8	13.9	31.9	138	432	1.48	0.037	219.2	14	255	6.3	2.52	3.09	5.12
COAG-HSJD-028	1	0	59.6	16.2	20.8	0	22.7314	2.74724	3.94738	7.16282	2040.97	193.547	1846.78	12.4	30.3	522	607	28.44	0.277	1423.5	12.9	160	6.13	0.4	5.67	4.09
	3	NI	NI	NI	NI	NI	NI	NI	NI	NI	NI	NI	NI	12	37	441	684	22.25	0	2555.6	NI	NI	NI	NI	NI	NI
	5	0	1157.2	3.1	2.02936	1.57739	139.541	1.82027	4.05089	17.4844	2093.37	1849.33	1958.58	12.6	26.7	950	518	9.58	0.143	NI	12.3	1.75	7.72	0.28	7.79	3.94
	7	NI	NI	NI	NI	NI	NI	NI	NI	NI	NI	NI	NI	12.6	23.1	15404	170	1.14	0.091	NI	NI	NI	NI	NI	NI	NI
	9	NI	NI	NI	NI	NI	NI	NI	NI	NI	NI	NI	NI	14.2	3407	183	NI	0.6	0.126	1493.1	NI	NI	NI	NI	NI	NI
	13	NI	NI	NI	NI	NI	NI	NI	NI	NI	NI	NI	NI	14.2	33.7	183	NI	0.6	0.126	1493.1	NI	NI	NI	NI	NI	NI
COAG-HSJD-029	1	0	22.9	2.52	3.71	2.52	35.91	1.65	4.37	5.74	454.74	75.22	566.79	14.9	30.2	223	953	11.83	0.101	622.5	11.5	324	4.8	1.3	3.2	3.7
COAG-HSJD-030	1	5.04	16.4	4.7	9.87	14.65	78.83	6.62	6.87	18.28	1120.1	74.77	1692.26	14.9	38	NI	NI	7.47	NI	NI	15.05	173	23	0.92	10.58	4.89
COAG-HSJD-031	1	0	3	0.3	8.9	0	26.1986	3.07609	4.17826	2.35254	249.695	14.1761	1194.94	16.1	29.7	983	352	0.49	0	151.5	12.7	180	4.58	1.32	3.17	4.15
	3	0	6.2	0	0.3	0	20.6995	5.11156	3.98525	4.04349	163.564	14.4526	1565.97	13.9	30.4	218	360	1.34	0	NI	13.9	211	15.84	1.24	14.2	4.45
	5	0	79	1.4	0	0	24.7264	2.52316	3.95101	4.6393	736.783	28.3853	2024.68	NI	NI	NI	NI	NI	NI	NI	12.3	178	13.58	0.71	12.42	3.96
COAG-HSJD-032	1	2.07	96	65.44	74.57	193.9	197.2	9.3	17.16	11.57	892.36	76.79	624.33	14.9	28.3	423	732	29.42	0.577	>2000	11.9	457	19.32	0.74	18.25	3.8
COAG-HSJD-033	1	0	9.4	15.1	1.9077	0.876382	93.9581	5.92244	4.17022	6.72187	2916.98	69.8438	984.862	15.9	36.5	659	948	38.58	1.02	1721.3	12.3	367	7.7	0.56	7.03	3.88
	5	NI	NI	NI	NI	NI	NI	NI	NI	NI	NI	NI	NI	15.9	31.9	499	625	4.18	0.215	1122.2	NI	NI	NI	NI	NI	NI
	9	NI	NI	NI	NI	NI	NI	NI	NI	NI	NI	NI	NI	NI	NI	NI	NI	0.79	0.042	1016.3	NI	NI	NI	NI	NI	NI
	11	0	582	0.4	1.9141	1.18522	184.899	1.82093	3.95646	22.3029	2875.81	446.936	1276.39	NI	NI	NI	NI	NI	NI	NI	13.3	265	12.63	0.2	12.35	4.31
	13	0	184.8	10.3	1.81347	1.65803	123.294	2.58404	4.05971	23.3497	2461.76	440.614	745.006	13.5	24.8	5639	NI	0	0.06	NI	11.2	332	15.97	0.26	15.36	3.52
	15	0	106.7	26.2	5.47103	9.77799	135.928	3.81725	4.20005	22.4606	2264.72	317.867	666.96	14.5	27.1	5607	NI	0	0.404	NI	10.8	238	15.99	0.19	15.43	3.48
	17	0	285.6	7.8	2.47727	2.35626	165.585	3.57849	4.02988	24.0677	1797.78	399.161	610.067	13	28.4	768	162	0	0	262.3	9.9	146	11.93	0.14	11.61	3.15
COAG-HSJD-034	1	0	24.2	0	3.38146	1.55237	29.6643	2.21023	3.88875	7.35917	2406.03	5.63451	995.863	13.1	28.6	704	874	19.05	0.309	3001.4	15.4	248	8.06	0.64	7.25	4.75
	3	0	20	0	2.05925	1.27035	25.651	1.60548	3.92948	7.24689	495.344	5.07101	898.652	16	29.3	10239	590	18.82	0	NI	14.7	257	11.81	0.75	10.55	4.68
	5	NI	NI	NI	NI	NI	NI	NI	NI	NI	NI	NI	NI	15.5	32.6	8102	559	16.14	0	NI	NI	NI	NI	NI	NI	NI
	7	NI	NI	NI	NI	NI	NI	NI	NI	NI	NI	NI	NI	15	31.6	2391	401	2.49	0	NI	NI	NI	NI	NI	NI	NI
	9	NI	NI	NI	NI	NI	NI	NI	NI	NI	NI	NI	NI	14.9	35.9	2168	343	0.63	0	NI	NI	NI	NI	NI	NI	NI
	15	NI	NI	NI	NI	NI	NI	NI	NI	NI	NI	NI	NI	13.1	38	389	NI	0	0	NI	NI	NI	NI	NI	NI	NI
	17	NI	NI	NI	NI	NI	NI	NI	NI	NI	NI	NI	NI	13.7	45.7	NI	NI	0.11	0	NI	NI	NI	NI	NI	NI	NI
COAG-HSJD-035	1	0	54	9.54	5.12	5.44	38.35	6.17	3.93	4.69	2192.22	108.65	1236.57	13	35.7	33.9	755	11.54	0.66	NI	13.4	535	22.9	1.9	20.28	4.53
COAG-HSJD-036	1	0	12.6	23.44	2.38	2.11	208.67	2.59	3.94	3.71	1391.12	187.37	811.96	15.3	29.7	1097	NI	6.54	0.14	NI	12.71	1000	25.26	1.33	22.33	4.11
COAG-HSJD-037	1	0	13.1	9.24	6.09	0.93	91.14	4.54	3.54	5.56	2497.57	159.04	1167.25	13.6	28.6	NI	NI	9.09	NI	NI	13.9	344	16.08	0.55	14.94	4.87
COAG-HSJD-038	1	0	0	0	50.934	2.75074	22.4569	2.7846	3.66822	3.37095	604.678	13.3668	754.945	11.8	37.2	138	407	5.78	0.148	758.8	13.8	154	2.01	0.72	1.26	4.42
	3	NI	NI	NI	NI	NI	NI	NI	NI	NI	NI	NI	NI	NI	NI	178	644	26.73	0	NI	NI	NI	NI	NI	NI	NI
	5	NI	NI	NI	NI	NI	NI	NI	NI	NI	NI	NI	NI	NI	NI	156	NI	22.22	0	1724.6	NI	NI	NI	NI	NI	NI
	7	NI	NI	NI	NI	NI	NI	NI	NI	NI	NI	NI	NI	13	38.5	238	NI	3.97	0	2246.7	NI	NI	NI	NI	NI	NI
	9	0	31.9	0	2.9239	2.12228	53.2742	3.24087	3.92195	5.9713	1880.87	95.6606	1167.29	NI	NI	NI	577	0	0	NI	13.7	322	5.09	1.03	3.87	4.52
	11	NI	NI	NI	NI	NI	NI	NI	NI	NI	NI	NI	NI	13.4	29.5	465	707	0	0	NI	NI	NI	NI	NI	NI	NI
	13	NI	NI	NI	NI	NI	NI	NI	NI	NI	NI	NI	NI	14	36.3	695	NI	26.83	2	NI	NI	NI	NI	NI	NI	NI
	15	NI	NI	NI	NI	NI	NI	NI	NI	NI	NI	NI	NI	13.4	23.4	NI	NI	16.35	0	NI	NI	NI	NI	NI	NI	NI
COAG-HSJD-039	1	6.77	23.2	2.76	13.56	11.31	39.78	2.67	5.11	19.5	357.25	34.02	740.17	NI	NI	591	NI	658	NI	NI	8.9	302	8.86	1.57	6.6	3.78
COAG-HSJD-040	1	0	1	35.87	2.33	1.15	42.43	3.43	3.72	3.7	193.86	192.04	500.71	11.4	25.5	1113	377	0.69	0.117	92.4	11.8	222	13.13	0.54	12.1	3.78
COAG-HSJD-042	1	0	0.4	2.13	2.76	1.5	11.17	2.71	3.77	0.8	260.92	17.41	888.64	NI	NI	NI	NI	NI	NI	NI	12.3	580	10.68	0.73	9.5	6
COAG-HSJD-044	1	0	11.7	10.56	7.13	0.74	17.53	11.9	3.46	3.34	2458.72	30.72	1644.71	13.2	27.3	235	663	16.45	0.12	527.3	15,4	214	10,15	1,14	8,76	5,35
COAG-HSJD-046	1	67.87	49	52.83	85.02	148.56	178.99	22.91	14.18	48.45	1864.9	52.56	562.37	12.2	28.3	481	845	26.6	0.175	3081.2	16,2	202	4,7	0,27	4,41	5,53
COAG-HSJD-047	1	0	ND	6.53	3.1	0	64.74	8.35	3.45	2.89	2544.75	41.27	807.46	14	29	345	953	3.67	0.495	NI	13.9	322	13.29	1.85	11.27	4.51
COAG-HSJD-050	1	0	ND	6.99	4.58	8.79	22.35	2.13	4.87	4.64	1018.64	43.86	1079.9	13	30.3	392	531	13.01	0.103	2561.4	15,7	407	10,18	1,06	8,39	5,29
COAG-HSJD-051	1	0	0.6	3.05	2.03	0.82	33.93	4.93	3.52	3.98	781.84	27.81	562.37	14.3	31.7	262	686	22.21	0.089	1299.2	14.9	412	3.8	0.7	3	4.5
COAG-HSJD-052	1	0	23.8	0.7	2	0	64.738	2.24246	4.07398	11.3348	840.111	159.531	2109.66	12.8	57.8	7487	NI	0	0.262	683.2	12.7	392	20.31	0.77	19.34	4.27
	3	0	27.8	11.7	0	0	127.738	3.56074	3.90354	5.0723	644.188	219.453	867.115	24.4	NI	NI	NI	0	0	NI	13.7	322	38.27	1.37	36.33	4.54
COAG-HSJD-053	1	NI	NI	NI	NI	NI	NI	NI	NI	NI	NI	NI	NI	17.9	37.4	NI	214	32.21	2.27	3575	NI	NI	NI	NI	NI	NI
	3	0	1.1	0	3.32659	1.99831	29.3791	5.19727	3.91651	6.61413	2198.22	48.2467	554.503	16	29	7097	NI	2.87	0	839.9	14.4	109	24.42	0.94	22.56	4.54
	5	0	0	0	2.42269	2.07336	72.6901	3.1999	3.75176	28.4964	785.352	30.1209	815.47	15.3	30	NI	NI	0.45	0	1137.5	13.3	217	27.87	0.89	24.54	4.09
	7	0	0	0	2.62879	0.997148	25.547	2.69727	3.46038	3.87699	335.448	19.9901	725.252	13.9	23.9	3672	163	0.72	0	559.1	11.2	152	27.54	0.79	24.98	3.46
	9	NI	NI	NI	NI	NI	NI	NI	NI	NI	NI	NI	NI	13.6	40.4	3072	236	1.64	0	816.3	NI	NI	NI	NI	NI	NI
	11	NI	NI	NI	NI	NI	NI	NI	NI	NI	NI	NI	NI	16.4	41.6	1052	948	31.94	0.805	NI	NI	NI	NI	NI	NI	NI
	13	NI	NI	NI	NI	NI	NI	NI	NI	NI	NI	NI	NI	15.5	38.9	NI	NI	14.61	0	NI	NI	NI	NI	NI	NI	NI
	15	NI	NI	NI	NI	NI	NI	NI	NI	NI	NI	NI	NI	15	40.3	NI	NI	10.66	0	NI	NI	NI	NI	NI	NI	NI
	17	NI	NI	NI	NI	NI	NI	NI	NI	NI	NI	NI	NI	16.8	41.9	1081	663	12.02	0	2519.6	NI	NI	NI	NI	NI	NI
COAG-HSJD-054	1	0	240.1	16.12	1.31	0.57	89	5.23	4.52	7.39	2845.81	328.27	695.5	15.1	40.2	3662	NI	22.58	NI	NI	9.9	366	10.08	0.45	9.44	3
COAG-HSJD-055	1	15.4	35.5	0.2	90	22.7	84.4463	2.21067	4.06126	15.8724	2462.38	63.9448	1029.17	12.4	41.4	1743	545	21.82	0.684	406	10.3	228	6.15	1.19	4.67	3.92
	3	NI	NI	NI	NI	NI	NI	NI	NI	NI	NI	NI	NI	12.8	64.5	7706	707	27.96	1.64	575.1	NI	NI	NI	NI	NI	NI
	5	0	0	0	2.5294	2.00943	43.868	5.25804	3.86851	5.74275	1076.99	47.4831	721.386	41.9	10403	625	NI	11.73	1.36	558.2	10.6	315	5.01	0.66	4.13	4.06
	7	NI	NI	NI	NI	NI	NI	NI	NI	NI	NI	NI	NI	12.4	32.1	5777	366	1.92	0.586	NI	NI	NI	NI	NI	NI	NI
	9	NI	NI	NI	NI	NI	NI	NI	NI	NI	NI	NI	NI	11.9	29	2965	264	1.07	0	NI	NI	NI	NI	NI	NI	NI
	11	NI	NI	NI	NI	NI	NI	NI	NI	NI	NI	NI	NI	13.7	39.9	2111	239	0.61	0.361	NI	NI	NI	NI	NI	NI	NI
	13	NI	NI	NI	NI	NI	NI	NI	NI	NI	NI	NI	NI	12.4	49.4	1404	284	1.1	0.496	378.8	NI	NI	NI	NI	NI	NI
	15	NI	NI	NI	NI	NI	NI	NI	NI	NI	NI	NI	NI	14.3	46.2	4070	425	16.2	0.741	475.9	NI	NI	NI	NI	NI	NI
COAG-HSJD-056	1	0	12.7	1	11.7	0	45.0113	1.32553	3.92195	6.24097	675.493	96.483	1062.96	13.1	29.7	895	785	27.54	0.868	1628.7	16	267	5.37	0.72	4.48	5.59
	3	0	100.9	1.8	0	0	38.9593	1.59281	4.18734	4.68272	481.283	59.4427	745.006	13.8	34.1	715	782	15.46	0.297	1092.9	15.3	242	10.77	0.39	10.04	5.33
	5	NI	NI	NI	NI	NI	NI	NI	NI	NI	NI	NI	NI	13.6	31.6	681	590	1.61	0.117	NI	NI	NI	NI	NI	NI	NI
	7	NI	NI	NI	NI	NI	NI	NI	NI	NI	NI	NI	NI	14	31.1	788	483	1.17	0.095	NI	NI	NI	NI	NI	NI	NI
	9	NI	NI	NI	NI	NI	NI	NI	NI	NI	NI	NI	NI	13.6	26.1	810	348	0.5	0.086	404.8	NI	NI	NI	NI	NI	NI
COAG-HSJD-057	1	0	5.5	6.31	4.68	3.28	32.04	6.82	3.79	3.33	1041.66	54.98	513.9	13.7	29.1	126	842	26.32	1.57	37.5	15.6	216	14.81	1.22	13.39	4.94
COAG-HSJD-058	1	0	3.7	2.65	3.35	0.69	67.76	3.68	3.54	6.12	1498.8	130.37	566.79	NI	NI	NI	NI	NI	NI	NI	9.2	577	10.51	0.88	9.31	3.11
COAG-HSJD-059	1	0	11.3	6.55	35.57	3.98	16.5	1.72	15.48	8.63	2447.83	11.05	758.08	13.1	28.7	287	707	18.35	0.231	2513.5	14.4	186	4.88	0.42	4.43	4.7
COAG-HSJD-061	1	0	110.9	18.83	83.11	2.66	146.74	6.16	4.06	13.13	3006.71	269.93	789.48	NI	NI	NI	NI	NI	NI	NI	13	294	10.49	0.88	9.4	4.63
COAG-HSJD-062	1	0	469.5	7.02	2.68	1.57	424.24	34.19	4.09	8.35	1064.13	321.94	897.69	NI	32.3	NI	NI	27.48	5.83	NI	12	37	1.14	0.51	0.6	3.99
COAG-HSJD-063	1	0	71.4	2.9	4.0206	1.66749	58.8209	8.88314	4.1684	6.71496	2489.01	66.201	1276.39	17	32.3	660	782	30.56	0.726	8923.5	13	192	11.1	1.11	9.67	4.18
	3	0	439.1	2.7	2.67361	1.78982	67.7395	3.38061	4.43998	7.19963	2685.64	115.936	1301.33	16.8	31.1	472	NI	0	0.576	NI	13.4	221	7.85	0.69	6.81	4.32
	5	NI	NI	NI	NI	NI	NI	NI	NI	NI	NI	NI	NI	NI	NI	349	NI	6.12	0	4922.7	NI	NI	NI	NI	NI	NI
	7	NI	NI	NI	NI	NI	NI	NI	NI	NI	NI	NI	NI	NI	NI	NI	NI	0	0.111	NI	NI	NI	NI	NI	NI	NI
	9	NI	NI	NI	NI	NI	NI	NI	NI	NI	NI	NI	NI	14.4	29.5	708	NI	0.22	0	NI	NI	NI	NI	NI	NI	NI
	11	NI	NI	NI	NI	NI	NI	NI	NI	NI	NI	NI	NI	15.1	34.2	487	NI	0.12	0	19529.4	NI	NI	NI	NI	NI	NI
	13	NI	NI	NI	NI	NI	NI	NI	NI	NI	NI	NI	NI	NI	NI	NI	309	0	0	1734.5	NI	NI	NI	NI	NI	NI
COAG-HSJD-065	1	0	0.9	3.91	12.37	1.94	27.96	10.2	3.73	5.86	2050.37	97.24	1564.16	14	24	344	607	5.46	0.093	279.5	13.2	264	5.15	0.56	4.49	NI
COAG-HSJD-066	1	0.32	4.4	95.42	96.07	247.41	145.93	9.48	63.49	4.55	1281.91	40.27	1850.1	15.3	37.8	692	408	7.12	0.511	NI	3.46	256	6.14	2.67	3.34	3.46
COAG-HSJD-067	1	0	49.8	7.86	1.9	1.35	26.68	2.7	3.3	1.74	546.75	143.32	947.57	NI	NI	NI	NI	NI	NI	NI	NI	NI	NI	NI	NI	NI
COAG-HSJD-068	1	0	5.2	4.85	2.06	0.36	39.35	4.18	3.55	8.06	626.2	197.19	1329.49	13.3	31	1209	330	0.95	0.06	1027.4	17.6	135	7.26	1.61	5.09	5.09
COAG-HSJD-069	1	0	5	1.3	13.6	4.5	23.5964	3.31108	3.74242	3.29855	596.877	33.0038	1040.38	NI	NI	NI	NI	2.27	0	1067.8	14.9	534	13.24	1.32	11.35	4.74
	3	NI	NI	NI	NI	NI	NI	NI	NI	NI	NI	NI	NI	NI	NI	444	NI	1.33	0	1068.8	NI	NI	NI	NI	NI	NI
	5	0	20.7	2.3	10	1.9	40.7118	2.07495	3.9453	7.49894	819.221	152.147	2324.91	NI	NI	407	NI	1.82	0	1083.8	14.8	498	14.78	1.01	13.64	4.78
	7	0	12.9	0	8.1	1.9	33.853	1.85322	3.95931	11.6392	594.39	110.119	1108.76	12.7	25.5	262	NI	0.47	0	1308.9	14.1	689	10.58	2.22	7.89	4.62
	9	NI	NI	NI	NI	NI	NI	NI	NI	NI	NI	NI	NI	12.5	24.8	205	NI	0.32	0	1123	NI	NI	NI	NI	NI	NI
	11	NI	NI	NI	NI	NI	NI	NI	NI	NI	NI	NI	NI	12.4	26.3	171	NI	0.19	0.067	1304.9	NI	NI	NI	NI	NI	NI
	13	NI	NI	NI	NI	NI	NI	NI	NI	NI	NI	NI	NI	NI	NI	131	292	0	0.15	NI	NI	NI	NI	NI	NI	NI
COAG-HSJD-070	1	0	34.2	0.4	35	0	30.0925	2.05991	3.98889	35.3693	940.878	89.2923	610.067	12.2	29.2	920	249	0.93	0.175	35.8	10.8	142	8.78	0.74	7.46	3.84
	3	NI	NI	NI	NI	NI	NI	NI	NI	NI	NI	NI	NI	12.8	27.8	388	236	0.68	0	44.7	NI	NI	NI	NI	NI	NI
	0	NI	NI	NI	NI	NI	NI	NI	NI	NI	NI	NI	NI	12.5	28.7	359	258	2.24	0.237	70.3	NI	NI	NI	NI	NI	NI
	7	0	239.4	0	4.20955	1.87934	40.4599	7.04619	3.98992	12.5094	1011.53	68.222	767.849	12.3	31.2	555	332	8.97	0.887	NI	10	120	8.82	0.5	7.88	3.53
	9	0	1816.4	0	21.2973	1.79983	36.2862	7.27778	3.81792	11.4809	1826.02	48.4788	731.73	11.5	46.1	NI	NI	2.15	0	NI	11.4	169	7.94	0.27	7.48	4.19
	11	0	1064.6	0	3.98708	1.92882	16.2252	3.2283	3.9575	24.6738	1216.02	74.174	600.715	11.1	43.2	828	354	0.75	0.635	NI	12.2	196	8.49	0.55	7.54	4.5
	13	0	607.4	0	2.9681	2.61241	12.4903	3.14657	4.06983	19.3463	797.559	68.7252	952.165	10.6	33.7	1762	327	0.42	0.371	362.2	12.2	212	9.51	0.64	8.38	4.45
	15	NI	NI	NI	NI	NI	NI	NI	NI	NI	NI	NI	NI	NI	NI	NI	NI	NI	NI	NI	NI	NI	NI	NI	NI	NI
	17	NI	NI	NI	NI	NI	NI	NI	NI	NI	NI	NI	NI	10.4	20.7	1573	247	0.07	0	225.1	NI	NI	NI	NI	NI	NI
COAG-HSJD-072	1	0	114.9	27.2	111.7	5.1	100.088	4.96497	4.30614	23.972	2763.38	1400.64	253.89	NI	37	379	NI	0	0	3039.3	10.4	192	5.44	0.48	4.94	3.59
	3	0	1521.3	12.1	136.8	0	97.0649	4.27025	3.9754	26.2993	2050.8	963.368	386.646	NI	37	295	NI	0	0.17	2768.1	NI	NI	NI	NI	NI	NI
	5	0	2060.6	14.1	168	0.9	104.775	4.21503	5.16224	23.0348	2839.99	2106.97	237.799	NI	29.7	43.6	NI	0	0.28	1821.8	9.4	187	2.2	0.34	1.82	3.23
	7	0	2002.5	13.4	68.9	0	93.7642	3.93523	4.71828	20.6251	2477.92	1680.56	344.365	NI	30	244	NI	0	0.6	1571.7	NI	NI	NI	NI	NI	NI
	9	0	1196	8.5	24.7	0	100.02	3.59904	4.12612	19.2289	1304.74	808.947	253.89	15.2	30	222	NI	0	0.63	1620.9	10.2	195	3.05	0.42	2.51	3.48
COAG-HSJD-073	1	0	1.9	2.33	3.01	1.36	14.23	2.65	4.22	6.46	242.28	118.17	1052.42	NI	NI	NI	NI	NI	NI	NI	13.1	552	9.45	3.2	5.56	4.52
COAG-HSJD-074	1	0	62	2.6	628.3	0	37.2275	7.86144	4.0291	6.937	1889.36	21.6736	13.5	13.5	33.8	188	644	11.94	0.577	1083.6	12.4	169	6.38	1.8	4.51	4.27
	3	0	74.3	19.5	1227.5	0	62.6399	8.29178	4.07475	13.7973	1540.41	58.2039	893.166	12.4	34.3	197	811	13.58	0.291	2441.8	12	164	5.87	1.17	4.65	4.15
	5	0	0	13	120.3	0	112.031	24.8493	4.49004	19.2539	3007.25	403.482	1167.29	11.8	35.3	459	811	3.09	0.393	3657	13.6	250	9.31	2.36	6.82	4.7
	7	NI	NI	NI	NI	NI	NI	NI	NI	NI	NI	NI	NI	11.6	28.8	786	644	0.6	0.145	2734.9	NI	NI	NI	NI	NI	NI
COAG-HSJD-075	1	0	ND	2.29	2.33	1.07	9.05	4.04	3.51	3.7	168.92	15.23	434.98	72.9	49.5	180	663	4.65	0.975	119.4	9,5	302	11,17	0,59	10,26	3,06
COAG-HSJD-076	1	23.48	195.4	66.14	77.83	168.43	103.6	11.56	13.33	6.17	1616.15	28.99	780.5	11.07	32.4	153	590	3.02	0.076	314.7	16.5	96	3.97	1.02	2.79	2.79
COAG-HSJD-077	1	0	5.5	1.6	2.45806	2.12505	138.823	11.9067	4.00886	2.97884	1117.54	28.5068	742.062	12.6	30	313	416	11.55	0.609	176.1	11.2	160	5.17	0.74	4.37	3.77
	3	NI	NI	NI	NI	NI	NI	NI	NI	NI	NI	NI	NI	12.5	47	290	494	22.28	0.285	NI	NI	NI	NI	NI	NI	NI
	5	0	68.4	4.1	3.81244	1.8621	116.548	6.59208	4.28409	5.72354	2583.25	209.141	824.357	NI	NI	NI	NI	NI	NI	NI	11.1	181	6.58	0.37	6.07	3.86
	7	NI	NI	NI	NI	NI	NI	NI	NI	NI	NI	NI	NI	13.3	32.4	371	590	22.57	0.169	NI	NI	NI	NI	NI	NI	NI
	9	NI	NI	NI	NI	NI	NI	NI	NI	NI	NI	NI	NI	13.1	32.6	716	443	12.82	0.22	NI	NI	NI	NI	NI	NI	NI
	11	NI	NI	NI	NI	NI	NI	NI	NI	NI	NI	NI	NI	12.7	33.7	NI	NI	4.95	0	NI	NI	NI	NI	NI	NI	NI
	13	NI	NI	NI	NI	NI	NI	NI	NI	NI	NI	NI	NI	13	28.1	731	289	1.62	0.86	362.6	NI	NI	NI	NI	NI	NI
	15	NI	NI	NI	NI	NI	NI	NI	NI	NI	NI	NI	NI	13.4	27.7	738	261	1.16	0.089	453.7	NI	NI	NI	NI	NI	NI
COAG-HSJD-078	1	NI	NI	NI	NI	NI	NI	NI	NI	NI	NI	NI	NI	13.6	19.5	301	607	18.49	1.8	2446.6	NI	NI	NI	NI	NI	NI
	3	0	0	0	1.9757	1.46782	54.3502	2.4118	4.05556	3.67905	1347.26	66.035	890.763	13.3	27.3	968	910	17.5	0	2019.4	11.3	298	9.21	0.76	8.25	5.36
	5	0	0	0	1.87385	1.9038	39.875	3.19427	3.8641	3.65987	818.118	60.4852	1424.36	13.5	28	771	545	2.02	0	NI	12.2	363	9.56	0.99	8.17	6
	7	NI	NI	NI	NI	NI	NI	NI	NI	NI	NI	NI	NI	13.2	28.6	696	433	0.91	0	NI	NI	NI	NI	NI	NI	NI
	9	NI	NI	NI	NI	NI	NI	NI	NI	NI	NI	NI	NI	15.2	31.9	519	518	2.71	0.058	NI	NI	NI	NI	NI	NI	NI
	11	NI	NI	NI	NI	NI	NI	NI	NI	NI	NI	NI	NI	13.8	29.6	476	408	0.92	0	1018.5	NI	NI	NI	NI	NI	NI
	13	NI	NI	NI	NI	NI	NI	NI	NI	NI	NI	NI	NI	NI	NI	NI	NI	NI	NI	NI	NI	NI	NI	NI	NI	NI
	15	NI	NI	NI	NI	NI	NI	NI	NI	NI	NI	NI	NI	11.5	27.9	NI	NI	0.32	0	NI	NI	NI	NI	NI	NI	NI
COAG-HSJD-079	1	0	14.2	8.16	51	6.16	61.36	4.16	5.05	11.72	2502.94	37.67	500.71	12.6	20.4	654	461	9.97	0.119	NI	1304	174	5.86	1.15	4.67	4.4
COAG-HSJD-080	1	0	160.3	3.64	82.29	73.75	66.85	9.03	3.73	36.46	2009.52	96.63	789.48	14.1	31.3	241	755	11.61	0.086	693.9	NI	NI	NI	NI	NI	NI
COAG-HSJD-081	1	0	ND	2.48	2.32	0.75	21.22	1.37	3.41	5.81	553.93	5.62	483.15	14.5	29.1	697	433	0.42	0.237	42.8	9,9	332	5,93	0,87	4,61	4,18
COAG-HSJD-082	1	0	ND	5.73	6.08	13.08	69.75	3.74	4.8	6.53	499.53	388.79	553.55	13.5	27	221	559	2.72	0.149	1026.8	14,7	359	10,17	0,73	9,24	5,49
COAG-HSJD-083	1	0	201.4	1.2	34.5325	1.53012	156.625	16.389	3.91573	4.70658	1086	9.69988	1092.74	13.2	30.3	525	1032	18.41	0.133	NI	10.9	287	6.21	1.14	4.99	3.55
	3	NI	NI	NI	NI	NI	NI	NI	NI	NI	NI	NI	NI	12.8	26.3	967	1032	13.36	0.139	NI	NI	NI	NI	NI	NI	NI
	5	0	0.3	0	2.17359	2.03167	68.9936	2.50076	3.84827	3.09867	415.845	15.8148	1057.64	12.7	28	505	730	1.1	0.086	NI	11.1	475	15.07	1.13	13.56	3.71
	7	NI	NI	NI	NI	NI	NI	NI	NI	NI	NI	NI	NI	13.9	35.9	537	707	1.25	0.043	729	NI	NI	NI	NI	NI	NI
	9	NI	NI	NI	NI	NI	NI	NI	NI	NI	NI	NI	NI	NI	NI	596	684	0.56	0	NI	NI	NI	NI	NI	NI	NI
	11	NI	NI	NI	NI	NI	NI	NI	NI	NI	NI	NI	NI	NI	NI	NI	NI	0.3	0	1059.9	NI	NI	NI	NI	NI	NI
	13	NI	NI	NI	NI	NI	NI	NI	NI	NI	NI	NI	NI	12.9	34.9	259	545	0.12	0	NI	NI	NI	NI	NI	NI	NI
	15	NI	NI	NI	NI	NI	NI	NI	NI	NI	NI	NI	NI	NI	NI	NI	NI	0.07	0	NI	NI	NI	NI	NI	NI	NI
	17	NI	NI	NI	NI	NI	NI	NI	NI	NI	NI	NI	NI	NI	NI	326	1032	3.15	0.125	474.3	NI	NI	NI	NI	NI	NI
COAG-HSJD-084	1	0	12.1	0	3.92216	2.27901	43.2245	3.91276	4.11782	9.74389	2368.28	92.8718	995.863	13.8	24.4	602	845	38.12	0.261	1432.6	13.2	245	9.41	0.74	8.6	4.23
	3	NI	NI	NI	NI	NI	NI	NI	NI	NI	NI	NI	NI	NI	NI	NI	NI	28.52	0.213	NI	NI	NI	NI	NI	NI	NI
	5	0	316.5	0	2.60288	2.19787	53.5802	2.80241	3.71336	11.4636	2097.76	309.848	963.014	NI	NI	NI	NI	NI	NI	NI	13.3	405	8.59	1.24	7.07	405
	7	NI	NI	NI	NI	NI	NI	NI	NI	NI	NI	NI	NI	12.5	27.6	305	354	0.24	0.043	833.8	NI	NI	NI	NI	NI	NI
	9	NI	NI	NI	NI	NI	NI	NI	NI	NI	NI	NI	NI	14.6	43.1	497	1080	0	0	NI	NI	NI	NI	NI	NI	NI
	11	NI	NI	NI	NI	NI	NI	NI	NI	NI	NI	NI	NI	NI	NI	NI	NI	0	0.033	NI	NI	NI	NI	NI	NI	NI
COAG-HSJD-085	1	0	31.5	3.34	2.51	1.09	21.34	2.35	4.56	3.97	1614.71	68.88	933.95	13.5	20.7	381	732	21.88	0.128	3176.1	14,5	391	12,72	0,43	11,91	4,66
COAG-HSJD-086	1	0	3.5	2.62	2.5	1.43	17.93	4.5	3.72	5.37	856.86	159.59	1075.32	13.2	28.3	9150	408	0.66	0.072	1345.9	12.9	358	12.38	0.72	11.43	4.13
COAG-HSJD-086	1	0	659.8	33.83	32.78	1.49	293.78	16.09	3.95	9.36	2550.85	181.67	637.65	NI	NI	NI	NI	NI	NI	NI	12,9	358	12,38	0,72	11,43	4,13
COAG-HSJD-088	1	0	66.9	17.1	18.5	0	64.2848	2.95243	3.88226	6.24078	2651.31	56.5164	715.437	12.2	30.6	521	994	36.91	6.34	1205.3	10.5	371	18.49	1.08	17.12	3.67
	3	0	10.1	0	0.3	0	42.0868	2.52621	4.02936	4.19437	1881.78	57.6341	686.232	11.9	28.8	500	842	22.29	0	1740.1	9.1	361	11.43	0.63	9.9	3.2
	5	0	40.1	0	2.19371	1.10176	75.3792	2.84107	4.02183	3.83528	607.41	130.401	875.474	13.3	36.2	520	644	0	0	664.3	10	367	12.68	0.51	12.07	3.52
	7	NI	NI	NI	NI	NI	NI	NI	NI	NI	NI	NI	NI	14.3	28.6	2797	755	15.48	0	1680.6	NI	NI	NI	NI	NI	NI
COAG-HSJD-089	1	0	220.2	10.86	14.91	1.03	51.08	6.23	4.5	5.44	2569.28	77.41	347.86	15	42.3	0.94	NI	26.51	NI	>2000	NI	NI	NI	NI	NI	NI
COAG-HSJD-090	1	0	1356.9	92.87	58.66	2.74	377.72	50.57	4.51	9.59	2728.12	528.85	1002.18	13.1	29.8	336	518	16.63	0.171	1169.4	12,3	276	28,87	0,65	27,86	4,07
COAG-HSJD-091	1	0	ND	19.93	30.84	62.92	45.84	4.09	8.28	5.43	523.27	25.07	509.5	12.9	25.8	NI	NI	16.1	NI	NI	15,3	307	12,71	0,88	11,38	5,28
COAG-HSJD-092	1	1.08	2548.9	75.51	11.43	15.87	702.94	129.77	5.5	45.78	3036.12	944.36	1677.98	13.8	27.6	339.82	686	22.42	0.362	5909.9	12.8	175	2.76	0.23	2.47	4.03
COAG-HSJD-093	1	0	22.4	4.45	4.38	0.92	68.82	6	4.13	4.87	2749.93	39.19	1630.46	12	19.5	1142	531	16.3	NI	637.7	4.2	9	2.09	0.32	7.09	1.37
COAG-HSJD-094	1	0	49.3	13.4	10.8	0	20.3962	6.81222	3.94582	4.74609	1360.49	90.4745	474.378	13.6	30.3	340	879	36.72	0.117	1361.3	14.6	244	10.43	0.49	9.83	4.98
	3	0	130.3	2.3	12	3.9	250.022	26.2801	65.476	19.5245	1018.71	167.303	785.014	12.7	25.9	451	644	8.6	0	2267.5	13.7	278	10.89	0.4	10.14	4.63
	5	NI	NI	NI	NI	NI	NI	NI	NI	NI	NI	NI	NI	13.3	27.6	494	443	0.76	0	1283.9	NI	NI	NI	NI	NI	NI
COAG-HSJD-096	1	NI	NI	NI	NI	NI	NI	NI	NI	NI	NI	NI	NI	49.4	43.6	NI	NI	1.1	0	NI	NI	NI	NI	NI	NI	NI
	3	0	30.8	0	3.68138	1.11456	41.5007	4.67882	3.76344	3.97718	86.3239	63.6531	1142.73	40.4	42.6	NI	NI	0.91	0	NI	12.6	612	13.16	3.13	9.77	4.12
	5	NI	NI	NI	NI	NI	NI	NI	NI	NI	NI	NI	NI	51.1	53.5	NI	NI	13.57	0.051	278.3	NI	NI	NI	NI	NI	NI
	7	NI	NI	NI	NI	NI	NI	NI	NI	NI	NI	NI	NI	42.8	49.8	356	644	13.27	0.071	NI	NI	NI	NI	NI	NI	NI
	9	0	95.1	0	1.60001	1.55237	22.8096	2.23702	3.87603	6.77173	374.782	81.7437	2400.38	24.7	33.1	269	782	26.23	0.182	216.5	11.8	744	14.41	2.16	11.53	4.01
COAG-HSJD-098	1	139.32	5.6	401.15	306.79	873.35	790.78	14.91	47.64	69.85	551.4	81.83	602.17	13.3	28.7	845	559	0.8	0.209	71.2	13.9	229	5.8	1.7	3.7	5.2
COAG-HSJD-099	1	0.25	ND	6.35	5.53	4.87	55.62	1.97	4.42	7.75	2894.45	14.84	1282.96	16.4	30.3	237	545	19.16	0.221	28.7	10.3	310	9.02	1.15	7.77	5.65
COAG-HSJD-100	1	0	ND	3.68	51.45	2.07	54.44	1.83	3.44	14.7	654.04	53.78	664.32	12.5	25.2	159	360	0.69	0.187	381	13,8	111	5,02	1,24	3,21	4,51
COAG-HSJD-102	1	0	7.2	3.69	2.24	0.86	49.21	7.83	3.61	3.36	1524.07	65.08	439.35	13.1	28.4	343	785	13.53	0.053	511.2	17.8	305	4.3	0.4	3.7	5.4
COAG-HSJD-103	1	0	ND	9.06	2.74	1.86	8.41	2.86	3.64	5.01	1440.39	13.74	628.77	13.8	27.1	107.9	475	1.58	0.15	NI	11,2	164	6,26	1,77	4,29	3,77
COAG-HSJD-104	1	0	1.7	6.04	8.12	1.26	31.26	5.57	3.57	10.03	2512.52	6.79	1227.31	13.3	34.5	210	578	16.6	0.141	656.6	15.5	189	5.3	0.49	4.73	5.32
COAG-HSJD-107	1	0	73.5	2.4	18.6	0	39.7803	3.79325	3.95464	5.48981	1464.2	128.125	2233.23	15	30	1643	590	1.74	0.069	992.9	NI	NI	NI	NI	NI	NI
	3	0	2.5	0	1.3	0	17.9803	2.67055	3.90794	2.64974	572.016	30.3635	2306.34	NI	NI	NI	NI	0	0.051	NI	14.5	375	11.17	0.53	10.39	5.4
	5	0	0.2	0	0.5	0	24.8946	2.1255	4.16088	4.11892	264.14	51.3578	1785	NI	37	NI	NI	0	0	NI	13.4	403	7.56	0.69	6.67	4.97
COAG-HSJD-108	1	0	33.7	6.2	22	0	42.5891	4.48972	3.78497	5.75767	516.035	127.948	1443.3	13.3	20	247	845	35.85	0.134	431.1	NI	NI	NI	NI	NI	NI
	3	0	2.8	0.8	22.6	0	27.7437	4.19021	4.12119	5.28393	541.654	38.0873	1132	NI	NI	202	NI	0	0	679.7	13.8	453	13.44	2.36	10.78	4.7
	5	0	0.1	0.1	16	0	23.7518	2.55208	3.68249	5.39507	262.204	21.428	1215.17	NI	NI	206	NI	3.65	0	494.1	12.4	566	9.99	1.69	7.88	4.49
	7	0	0	1	25	0	34.6267	2.04248	4.02858	11.3421	277.744	62.4535	1018.02	NI	NI	275	NI	1.87	0	485.4	13.9	587	9.12	3.89	4.85	4.77
	9	NI	NI	NI	NI	NI	NI	NI	NI	NI	NI	NI	NI	NI	NI	257	NI	0.74	0	423.8	NI	NI	NI	NI	NI	NI
	11	NI	NI	NI	NI	NI	NI	NI	NI	NI	NI	NI	NI	12.2	28.3	209	NI	0.34	0	454.9	NI	NI	NI	NI	NI	NI
COAG-HSJD-109	1	0	0	0	1.85434	1.45726	92.1287	3.06199	3.54289	7.32685	2589.79	96.8494	825.709	13.5	34.6	350	814	26.41	0.11	1003.1	13.9	367	19.35	0.79	18.09	4.68
	3	0	8.4	0	1.77597	1.8293	69.0144	3.46355	3.98551	6.97211	2367.26	97.1553	867.115	14.6	32.9	352	842	26.48	0	1147.9	13.9	374	15.28	0.37	14.25	4.75
	5	NI	NI	NI	NI	NI	NI	NI	NI	NI	NI	NI	NI	16.8	36.4	426	684	22.37	0.312	949.7	NI	NI	NI	NI	NI	NI
	7	NI	NI	NI	NI	NI	NI	NI	NI	NI	NI	NI	NI	17.1	32.1	454	NI	36.4	0	1447.2	NI	NI	NI	NI	NI	NI
	9	NI	NI	NI	NI	NI	NI	NI	NI	NI	NI	NI	NI	15.8	32.6	389	782	26.28	0	2644.6	NI	NI	NI	NI	NI	NI
	11	NI	NI	NI	NI	NI	NI	NI	NI	NI	NI	NI	NI	14.3	29.6	NI	5.8	4.16	0	1877.7	NI	NI	NI	NI	NI	NI
	13	NI	NI	NI	NI	NI	NI	NI	NI	NI	NI	NI	NI	14.4	33.4	NI	NI	16.52	0.127	NI	NI	NI	NI	NI	NI	NI
	15	NI	NI	NI	NI	NI	NI	NI	NI	NI	NI	NI	NI	14.4	33.1	407	730	18.98	0	1991.8	NI	NI	NI	NI	NI	NI
	17	NI	NI	NI	NI	NI	NI	NI	NI	NI	NI	NI	NI	15.3	35.5	741	782	22.45	0	1650.1	NI	NI	NI	NI	NI	NI
COAG-HSJD-110	1	NI	NI	NI	NI	NI	NI	NI	NI	NI	NI	NI	NI	15.1	25.3	2770	1141	16.59	2.1	NI	NI	NI	NI	NI	NI	NI
	3	0	186.1	0.8	3.06352	1.57573	88.5117	9.8432	3.9492	4.6598	1298.54	105.826	1296.56	16.4	30.3	5551	NI	21.58	1.05	NI	10.5	458	14.19	1.28	12.65	3.52
	5	0	0.2	0	2.42879	2.10838	35.1571	8.14072	3.90172	4.79511	1294.49	46.0339	1510.68	15	28.4	6531	842	11.92	0	NI	11.3	340	9.7	0.42	9.09	3.77
	7	NI	NI	NI	NI	NI	NI	NI	NI	NI	NI	NI	NI	14.1	28.3	3700	566	1.67	0	NI	NI	NI	NI	NI	NI	NI
	9	NI	NI	NI	NI	NI	NI	NI	NI	NI	NI	NI	NI	13.9	27.4	3646	401	0.92	0	911.1	NI	NI	NI	NI	NI	NI
	11	NI	NI	NI	NI	NI	NI	NI	NI	NI	NI	NI	NI	13.5	30.9	3556	373	0.36	0	889.7	NI	NI	NI	NI	NI	NI
	13	NI	NI	NI	NI	NI	NI	NI	NI	NI	NI	NI	NI	17.1	43	NI	NI	4.63	0	NI	NI	NI	NI	NI	NI	NI
	15	NI	NI	NI	NI	NI	NI	NI	NI	NI	NI	NI	NI	NI	NI	NI	NI	6.45	0	NI	NI	NI	NI	NI	NI	NI
	17	NI	NI	NI	NI	NI	NI	NI	NI	NI	NI	NI	NI	15	40.9	NI	NI	2.63	0.622	NI	NI	NI	NI	NI	NI	NI
COAG-HSJD-111	1	1.8	150.6	6.6	24.4	2.6	30.7682	5.68298	15.5354	26.8022	2114.91	155.381	628.768	16.1	31.2	577	948	28.58	0.68	2202.9	NI	NI	NI	NI	NI	NI
	3	NI	NI	NI	NI	NI	NI	NI	NI	NI	NI	NI	NI	16.7	34.9	1088	910	28.52	0.578	2395.5	NI	NI	NI	NI	NI	NI
	5	0	183.7	1	5.8	0	17.3103	4.44834	6.86211	13.4657	944.039	65.3433	704.421	14.1	31.9	3352	542	2.67	0.375	907.3	14.5	472	4.65	0.51	4.07	4.48
COAG-HSJD-113	1	0	ND	3	3.16	3.32	11.98	1.76	3.65	4.78	63.81	12.93	708.88	14.4	27.6	291	694	2.54	0.0.63	69.2	11.5	342	6.55	0.91	5.61	4.33
COAG-HSJD-114	1	12.8	21.9	4	108.5	46.5	22.2373	3.51313	4.06853	12.6554	397.258	47.3199	1074.33	13.9	27.9	186	686	27.88	0.071	764.3	16.2	224	6.51	1.54	4.87	5.93
	3	10.9	0.2	0	86.8	53.1	14.6054	3.57524	3.93674	6.70936	247.51	33.9836	963.014	NI	NI	188	NI	21.37	0	784.6	16.4	340	4.49	0.87	3.47	6.04
	5	9.9	0	0	80.2	41.9	9.79009	2.22765	4.0898	10.3433	137.817	26.1167	1062.96	12.8	30.3	NI	NI	0.81	0	635.8	NI	NI	NI	NI	NI	NI
COAG-HSJD-115	1	0.17	24.1	4.32	8.35	6.83	32.49	7.27	4.45	5.13	141.51	56.03	413.14	13.9	28	927	327	1.34	0.478	254.9	16	241	13.33	1.96	10.61	5.08
COAG-HSJD-117	1	0	34	6.81	12.18	1.94	18.99	3.45	3.94	4.89	2044.92	5.07	1222.68	15.1	31.7	246	607	19.25	0.311	2104	14	334	7.97	0.32	7.09	4.58
COAG-HSJD-118	1	0	3412.9	2975.7	9.1	1.7	2449.47	174.155	4.37825	97.6703	435.665	2301.63	1084.48	11.7	37.8	466	607	28.26	46.05	8136.3	8.1	80	6.21	0.24	5.78	2.3
	3	0	0	0	0	0	0	0	0	0	0	0	0	12.7	32.8	534	241	2.43	5.35	NI	NI	NI	NI	NI	NI	NI
	5	691.9	482.6	321.8	2693.6	1439.2	78.7623	5.50912	4.04803	61.7124	1192.97	55.4062	1970.57	12.5	33	265	221	1.08	1.76	2199.1	7.5	321	11.03	3.06	7.26	2.2
	7	NI	NI	NI	NI	NI	NI	NI	NI	NI	NI	NI	NI	12.7	33.5	262	284	0.57	0.811	1884.3	NI	NI	NI	NI	NI	NI
	9	NI	NI	NI	NI	NI	NI	NI	NI	NI	NI	NI	NI	12.7	35.3	181	236	0.24	0.345	1551.8	NI	NI	NI	NI	NI	NI
	11	NI	NI	NI	NI	NI	NI	NI	NI	NI	NI	NI	NI	12.6	31.6	180	205	0.64	0	1690.6	NI	NI	NI	NI	NI	NI
	13	NI	NI	NI	NI	NI	NI	NI	NI	NI	NI	NI	NI	NI	NI	NI	197	0.2	0	NI	NI	NI	NI	NI	NI	NI
COAG-HSJD-119	1	0	141.8	11.95	4.95	1.44	259.77	16.16	4.29	28.6	604.7	472.06	870.56	NI	NI	3186	845	25.37	>100	269.3	14,5	116	16,16	0,68	14,93	5,0
COAG-HSJD-120	1	0	101.8	3.3	6.3	0	79.6905	7.87736	4.11029	6.32515	1802.77	608.682	725.252	14	29	298	879	36.28	0.415	1649.3	15	449	12.27	1.12	10.86	4.91
	3	0	25.4	0	9.1	0	34.0353	2.84801	3.75617	4.68477	1204.9	251.515	1051.64	14.6	29.1	579	811	15.47	0.085	1254.8	NI	NI	NI	NI	NI	NI
	5	NI	NI	NI	NI	NI	NI	NI	NI	NI	NI	NI	NI	NI	NI	NI	NI	28.56	0	NI	NI	NI	NI	NI	NI	NI
	7	NI	NI	NI	NI	NI	NI	NI	NI	NI	NI	NI	NI	NI	NI	NI	NI	26.92	0.06	NI	14.2	454	8.4	0.49	7.53	4.83
	9	NI	NI	NI	NI	NI	NI	NI	NI	NI	NI	NI	NI	14.8	31.6	2200	758	9.92	0	NI	NI	NI	NI	NI	NI	NI
	11	NI	NI	NI	NI	NI	NI	NI	NI	NI	NI	NI	NI	12.4	29.1	478	948	26.48	0	NI	NI	NI	NI	NI	NI	NI
	13	0	71.4	0	1.8586	0.174308	56.4823	3.51551	2.78771	2.56436	597.43	49.8531	895.855	16.3	34.1	415	755	10.1	0	>2000	13.3	748	25.71	0.56	24.42	4.61
	15	NI	NI	NI	NI	NI	NI	NI	NI	NI	NI	NI	NI	15.7	46.7	500	644	5.02	0	2564.8	NI	NI	NI	NI	NI	NI
	17	NI	NI	NI	NI	NI	NI	NI	NI	NI	NI	NI	NI	14.2	40.6	313	577	2.57	0	1567	NI	NI	NI	NI	NI	NI
COAG-HSJD-128	1	0	261	189.5	0	0	350.654	43.907	4.13027	48.0079	253.468	158.822	326.179	NI	NI	NI	NI	NI	NI	NI	14	95	5.82	0.18	5.51	4.55
	3	0	34.2	14.9	1.4	0	51.4392	2.91162	4.1684	22.2292	311.052	35.7739	429.687	NI	NI	NI	NI	NI	NI	NI	14.7	220	15.14	0.46	14.15	4.65
	9	0	29.1	0	2.0876	1.64914	9.65228	2.83911	3.9824	11.6893	27.4495	8.54572	657.383	NI	NI	NI	NI	NI	NI	NI	10.5	312	24.9	0.76	23.02	3.42
	13	0	78.5	3.6	2.10681	2.42016	31.4225	3.62414	3.9178	12.045	132.02	12.3409	591.401	NI	NI	NI	NI	NI	NI	NI	7.8	488	32.64	1.13	30.81	2.5
	15	0	20.7	0.5	2.34525	1.84598	12.4572	2.58361	3.9217	13.7717	45.0599	7.63554	984.862	NI	NI	NI	NI	NI	NI	NI	6.8	315	14.15	0.74	13.08	2.24
COAG-HSJD-129	1	0	20.7	4.17	2.34	2.41	22.32	2.57	3.82	10.73	230.01	11.92	566.79	15.2	32.7	5881	1250	36	>100	1062	17.6	123	6.9	0.8	1.1	5.5
COAG-HSJD-131	1	0	88.9	5.69	245.92	1.1	27.8	6.85	4.77	9.67	2610.15	515.33	373.93	14	31.5	262	758	17	0.2	NI	14.5	214	6	0.72	4.2	5.1
COAG-HSJD-133	1	0	7.1	4.02	5.12	1.2	73.32	4.89	4.2	2.19	2596.58	54.46	650.97	14	33.8	290	988	39.2	0.5	NI	13.6	494	14.1	0.7	12.7	4.7
COAG-HSJD-134	1	0	118.8	5.3	0	0	63.9126	2.43486	5.88842	9.19835	2444.8	201.387	1144.21	14.4	25.1	799	914	37	2.7	1966	12.9	107	5.4	0.99	4.33	3.75
	5	0	96.1	3.2	9	0	17.5731	1.63714	3.78341	5.27796	2175.7	16.6199	1620.98	15.5	32.9	957	452	6.2	0.1	1063	12.7	96	7.26	1.03	6.04	3.7
	7	0	69.2	3.2	0	0	15.1016	1.68496	4.15388	6.74166	2100.34	42.8161	2458.24	14.3	33	571	267	1.3	0	NI	14.6	148	14.77	1.96	12.47	4.15
	9	0	153.1	0.2	0	0	12.3356	1.46784	3.73697	6.64737	996.477	72.973	1958.58	13.7	26.7	491	183	0.7	0.08	1496	14.5	105	26.02	1.37	24.24	4.16
COAG-HSJD-135	1	0	67.2	4.17	2.33	1.34	83.37	5.62	4.25	9.57	2511.17	142.96	1025	15.3	29.8	729	292	14.7	0.2	NI	13.5	325	6.6	0.3	5.9	4.5
COAG-HSJD-136	1	0	ND	4.83	11.26	1.06	31.12	8.84	3.63	2.54	2383.03	65.71	518.3	14	31	267	574	13	0.1	535	14.6	234	6,7	0.67	4.55	4.9
COAG-HSJD-136	1	0	19.4	5.69	1.51	0.86	71.22	4.14	3.97	10.79	2743.86	25.64	400.06	NI	NI	NI	NI	NI	NI	NI	14.6	234	6.7	0.67	4.55	4.9
COAG-HSJD-138	3	NI	NI	NI	NI	NI	NI	NI	NI	NI	NI	NI	NI	NI	NI	NI	NI	0	0.1	NI	NI	NI	NI	NI	NI	NI
	5	0.282923	0	0	3.46132	4.55163	32.9265	7.30693	5.00406	6.4056	260.316	88.7652	2245.19	NI	NI	NI	NI	16	0	NI	13.3	190	8.51	0.38	7.87	4.15
	7	0	30.7	0	4.84065	5.82774	82.4849	2.41832	4.07138	11.8593	185.334	329.592	3903.62	14.2	23	24097	545	38	0	1692	13.9	219	22	0.5	19.97	4.35
	9	0	3.5	0	5.27086	4.18728	39.7939	1.90207	3.72089	14.8332	268.134	111.831	2179.6	16.1	34.3	3346	NI	6.4	0	1027	11.1	112	6.58	0.3	5.8	3.44
	11	1.62997	8.3	0	6.09399	4.6531	60.5007	2.83216	3.96009	13.7601	319.265	156.397	1846.78	15.6	47	805	209	1.3	0	580	8.1	119	8.64	0.28	7.89	2.58
	13	14.9218	607.8	1.8	28.9866	17.3674	114.929	9.43249	3.73879	35.869	197.486	831.546	846.322	13.1	35.9	546	255	2.1	0	399	8.5	145	19.74	0.7	18.42	2.68
COAG-HSJD-140	1	0	ND	2.96	2.22	1.16	27.12	3.12	4.86	3.43	790.8	56.56	602.17	15	27.2	NI	NI	24	NI	NI	15.2	283	7.3	2.04	5.03	5.5
COAG-HSJD-141	1	0	71.3	5.83	4.81	1.61	39.9	3.36	4.22	6.32	2861.08	223.91	708.88	13.9	26.5	384	1198	32	1.7	3237	14	234	11.7	0.7	9.1	4.5
COAG-HSJD-142	1	0	2.4	3.35	18.74	0.04	15.37	1.72	3.81	9.47	1152.49	50.16	1075.32	13.3	28.9	4335	545	1	0.06	332.7	10.8	249	5.7	1.4	3.03	3.9
COAG-HSJD-143	1	0	265.9	3.97	4.61	8.84	61.69	1.76	3.96	7.63	339.67	98.02	461.23	12.5	38	377	874	37	11.2	582	11.7	265	7.2	0.61	5.8	3.8
COAG-HSJD-144	1	3.61	59.4	5.36	47.28	36.6	35.46	3.49	4.04	39.01	427.05	65.95	606.6	12.7	32.4	401	782	13.3	0.06	NI	10.9	322	6.8	1.7	4.2	3..8
COAG-HSJD-145	1	0	7.3	13.89	25.45	1.07	42.47	27.32	4.16	4.51	1138.7	29.67	1006.74	15.9	32.8	313	625	9	0.1	NI	7.6	114	6.6	0.9	3.1	2.6
COAG-HSJD-147	1	0	ND	2.78	2.22	2.09	15.81	3.11	3.94	6.17	2298.91	325.8	496.32	13.1	24.7	451	393	0.1	0.1	1128	14.5	547	17.2	1.2	14	4
COAG-HSJD-150	5	0	0	0	2.31568	1.89213	36.7053	2.58317	3.85139	1.6441	433.101	74.533	778.146	12.3	25.8	542	545	1.68	0	NI	13.7	240	14.83	0.71	13.07	4.66
	7	0	0	0	2.11047	1.35491	46.5433	3.09431	4.01639	2.70219	319.693	36.2922	1074.33	13.4	26.7	359	401	0	0	927	11.5	185	8.59	0.68	7.44	3.87
COAG-HSJD-151	1	0	ND	3.97	6.36	4.87	74.67	4.3	4.03	5.18	553.78	18.27	929.41	13.7	24.6	190	607	2	0.05	67	13.8	266	4.4	1	2.9	5.3
COAG-HSJD-153	1	279.29	56.2	229.67	527.48	1133.59	1061.16	47.01	472.47	402.83	2672.57	138.03	722.28	NI	NI	NI	NI	NI	NI	NI	14.9	275	6.3	2.6	2.8	4.8
COAG-HSJD-154	1	0	24.7	3.07	2.12	0.48	406.47	1.88	3.52	12.14	69.4	23.81	1176.48	13.9	28.8	1198	NI	22.7	NI	1451	12.4	403	5.8	0.75	4.4	4.1
COAG-HSJD-155	1	0	110	9.81	2.91	1.49	22.32	6.21	5.4	7.89	2899.68	153.95	566.79	13.9	29.5	359	1088	36	0.3	1094	15.6	202	15.2	1.8	11.7	5.8
COAG-HSJD-156	5	0	34.7	8.2	50.7	0	58.1486	2.68924	3.62177	6.62366	1179.78	182.469	815.47	12.4	19.5	583	845	37	1	868	15.2	281	12.11	1.2	10.55	5.19
	7	0	9.3	3.7	3.24795	1.62745	82.669	4.46321	3.87292	11.5718	932.623	57.6694	885.669	14	25	2435	755	6	1.1	962	17.3	220	11.51	0.91	10.3	5.96
COAG-HSJD-158	1	0	9	5.3	16.89	0.82	97.52	2.54	3.88	2.02	2584.04	29.01	584.47	NI	NI	NI	NI	NI	NI	NI	18.5	137	5.3	0.6	4.31	6
COAG-HSJD-159	1	0	103.5	6.73	10.14	0.84	32.13	8.21	4.33	4.7	2591.66	133.49	562.37	14.6	30.1	262	758	28	0.28	743	13.5	237	12.5	0.3	11	4.78
COAG-HSJD-160	1	0	ND	2.35	2.78	1.81	6.45	3.05	3.84	4.42	211.26	18.42	1446.4	NI	NI	NI	NI	NI	NI	NI	14.7	455	10.3	0.721	8.961	4.69
COAG-HSJD-163	1	0	ND	4.17	2.03	0.91	13.69	2.86	8.16	5.7	661.1	19.64	1002.18	NI	NI	NI	NI	NI	NI	NI	12.1	271	8.5	1.615	6.2	4.55
COAG-HSJD-165	1	0	11.5	5.76	3.83	0.22	39.22	2.97	3.81	5.04	2474.81	12.51	593.32	13	22	565	625	21.9	0.737	1506	12	226	8.4	0.924	6.3	4.18
COAG-HSJD-167	1	0	427.6	20.7	3.91	1.78	210.66	7.95	3.89	9.36	3023.3	73.67	1218.06	18.5	27.8	884	NI	31.9	0.9	4964	13.4	502	30.5	3.05	22.875	4.46
COAG-HSJD-168	3	0	5.6	0	1.72047	2.07336	4.17936	2.41463	4.10173	4.17518	376.164	63.2971	606.893	NI	NI	NI	NI	NI	NI	NI	12.2	352	10.95	0.62	10.26	4.05
	7	0	39.1	0	2.00192	1.36047	8.43537	2.95178	3.56054	8.37327	96.576	213.481	909.259	NI	NI	10436	811	0	0.95	NI	11.1	234	17.74	0.36	17.23	3.67
	9	0	0	0	1.7717	2.17008	11.2063	2.17168	3.84542	4.44029	122.985	178.949	1364.83	14.9	22	NI	NI	0	0.803	NI	10.3	192	9.25	0.29	8.64	3.4
	11	0	30.2	0	2.07236	1.92993	63.717	5.86335	3.86851	12.8553	111.593	1985.42	1215.17	15.1	20.7	2388	NI	8.5	0	NI	10.5	193	18.77	0.47	18.12	3.45
	13	0	30.9	0	1.80219	2.29179	33.0557	2.81457	3.5691	6.858	286.149	399.901	725.252	NI	NI	NI	NI	22.1	0	1398	10	228	13.89	0.57	12.69	3.31
COAG-HSJD-169	1	0	18.9	12.3	0.2	0	21.1176	3.7459	3.93674	3.18502	291.382	34.2697	762.564	16.6	31	478	914	37.1	0.145	449.2	14.5	272	12.35	0.4	11.83	4.76
	3	0	14.7	12.5	0.5	0	51.0038	3.32603	3.98266	3.85632	567.799	90.3593	924.875	15.2	33.7	505	NI	28	0	NI	13.3	298	15.96	0.46	15.09	4.22
	5	0	74.2	20.5	2.2	0	54.2667	2.25356	4.03325	6.12302	805.064	128.581	1288.83	NI	NI	468	NI	13	0	528	11.6	228	15.53	0.32	14.9	3.7
	7	0	64.3	0	1.84336	1.83875	37.8379	3.05983	3.98059	2.96451	511.695	82.3628	865.27	16.5	33.1	403	360	2.5	0	354	11.9	260	13.22	0.52	12.55	3.76
COAG-HSJD-170	1	0.09	3.8	7.61	6	6.78	33.19	1.84	4.26	11.03	1856.88	48.28	933.95	NI	NI	NI	NI	30	NI	NI	11.7	284	16.1	1.6	12.558	4.37
COAG-HSJD-171	1	0	3.2	9.92	2.13	1.19	90.06	4.41	4.38	2.09	901.03	87.27	1241.2	14.7	313	274	1261	22.49	2.63	204.1	13.7	290	9.2	1.564	6.624	4.82
COAG-HSJD-172	1	NI	NI	NI	NI	NI	NI	NI	NI	NI	NI	NI	NI	14.3	28.2	343	559	26.3	2.11	866	NI	NI	NI	NI	NI	NI
	7	NI	NI	NI	NI	NI	NI	NI	NI	NI	NI	NI	NI	15.4	25.5	1973	453	1.3	0	773	NI	NI	NI	NI	NI	NI
	9	NI	NI	NI	NI	NI	NI	NI	NI	NI	NI	NI	NI	15.3	23.9	NI	NI	1.26	0	0	NI	NI	NI	NI	NI	NI
	13	0	9.1	2.4	12.5	0	34.6834	5.01227	4.06879	0.613237	5.22104	5.04627	749.124	NI	17	26.1	NI	2.23	0	863	11.6	313	8.73	0.74	7.93	3.78
	17	0	85.5	0.2	1.2	0	45.1543	3.21269	3.97125	7.28407	435.922	50.4594	929.411	NI	NI	NI	NI	NI	NI	NI	11.9	395	8.13	1.73	5.89	3.93
COAG-HSJD-173	1	0	ND	1.94	4.16	1.03	34.51	4.94	3.29	2.34	664.43	17.85	611.03	59.6	63.4	189	505	1.71	0.053	113	14.1	22.6	5.5	1.7	3.08	5.13
COAG-HSJD-174	3	0	73	5.7	63.7	0	55.2069	7.96263	4.05634	4.64228	1273.93	644.714	930.615	14.1	31.6	289	988	28.45	0.139	NI	14	228	7.13	1.77	5.34	5.41
	5	0	13.9	4.2	20.8	0	22.6927	6.24758	3.93856	2.87465	793.647	129.198	505.108	NI	NI	NI	NI	NI	NI	NI	13.5	339	10.15	1.26	8.83	5.14
COAG-HSJD-175	1	0	2	4.36	7.8	9.07	22.12	5.7	3.09	3.1	1012.58	24.93	562.37	NI	NI	NI	NI	NI	NI	NI	15.2	331	11.1	0.888	8.547	5.08
COAG-HSJD-176	1	0	1.6	2.32	63.95	0.9	82.26	2.22	3.63	5.51	1258.09	7.46	682.13	12.2	34.1	140	327	0.42	0.057	31.7	14.9	169	4.4	1.3	2.8	4.8
COAG-HSJD-177	1	0	58.6	12.6	0.7	0	88.8641	15.354	4.01249	2.91446	1249.62	78.4346	1276.39	12.7	39.6	NI	NI	10.7	0	NI	15.1	90	10.96	0.79	9.82	4.61
	3	0	11.2	8.9	0	0	72.3346	6.22663	4.22314	3.07764	1500.01	116.531	1403.74	12.2	33.6	2958	313	2.74	0	1725	13.6	182	13.83	0.82	12.42	4.15
	5	0	41.1	15.9	1.4	0.9	78.3384	3.69941	3.97125	6.87238	819.58	426.45	2764.15	NI	NI	NI	NI	0	0.205	NI	13.7	194	15.08	0.7	13.76	4.33
	7	0	78.6	7.9	2.7	6.9	90.0635	4.19755	4.2195	8.47875	2366.9	1218.28	920.341	13.2	34.8	3426	472	13.5	0.142	2293	13.3	165	13.92	0.38	13.44	4.16
	9	0	18.7	7.7	1.3	3.8	61.5794	2.8187	4.56318	8.5388	1261.02	633.623	866.044	14.1	38.1	3226	NI	1.9	0.126	2508	12.8	216	9.87	0.15	9.43	4.06
	11	0	3.5	1.9	0	0	83.8692	3.23589	4.12923	3.82336	704.283	425.769	1024.99	12.6	39.7	1787	332	1.19	0	2729	13	245	18.52	0.25	17.86	4.2
	13	0	25	2.9	0	0	85.7492	4.26184	3.99563	4.20946	908.82	414.065	1203.11	12.1	37.6	842	332	0	0	1608	12.8	231	15.34	0.46	14.17	4.01
	15	0	20	2.9	0	0	76.1207	4.50071	3.91287	2.77791	565.631	197.441	1227.29	12.2	44.4	394	494	2.16	0	1393	12.1	200	17.86	0.25	16.87	3.75
	17	0	2020.4	1.2	1.98698	1.72921	212.077	12.6679	4.24545	3.7999	457.659	281.19	941.58	13.6	44.7	692	416	0	0	2736	9.4	142	13.75	0.43	12.21	2.92
COAG-HSJD-178	1	0	599.9	0.5	3.14674	1.71142	129.669	7.05726	5.34166	6.42819	2272.19	385.728	2537.1	20.1	37.3	NI	NI	7.31	0	NI	17.4	332	13.47	1.32	11.28	6.79
	3	0	13.3	0	2.00253	1.88379	94.7236	3.25756	4.40056	6.29883	2364.25	49.8762	1403.74	28.1	36.6	353	625	6.4	0.116	4022	16.7	253	11.088	0.98	9.66	6.45
COAG-HSJD-179	1	168.96	5.2	190.11	237.78	293.41	265.09	51.97	21.09	126.92	956.08	216.39	943.03	12	29.8	470	953	29.8	0.15	3661	14.4	270	8.2	0.49	7.134	4.6
COAG-HSJD-180	1	0	3.2	4.03	3.7	1.87	30.67	5.52	3.79	3.66	3052.24	64.93	726.75	17	26.1	1118	559	19.1	0.138	1722	13.8	175	13.9	1.6	1.6	9.7
COAG-HSJD-182	5	0	62.6	8.9	5.8	0	46.6471	5.72198	3.9466	8.58332	552.359	33.262	997.62	15	30.5	280	644	21.5	0.17	2783	15	255	6.81	1.45	5.29	5.16
	11	0	0	0	0.1	0	18.3952	2.48706	3.86228	5.54689	341.168	104.305	1351.99	14.1	28.1	2095	348	0	0	1060	13.7	446	16.09	0.44	15.47	4.72
COAG-HSJD-183	1	0	6.5	6.57	5.04	0.35	41.96	6.8	3.58	11.09	2228.61	82.69	615.46	12.4	28.2	243	644	21.7	NI	964	14.9	308	10.6	1.2	8.48	5.24
COAG-HSJD-184	1	0	2	5.33	3.14	1.31	75.71	3.13	4	7.72	1064.32	10.71	1241.2	13.4	29.7	148	707	4.35	0.075	470	15.3	364	12.8	2.045	9.344	5.49
COAG-HSJD-185	1	0	12.2	1.8	4.9741	2.94403	14.0433	319.862	3.86721	4.08223	123.695	19.7235	1651.28	13.5	34	252	574	26.5	0.11	NI	5.9	12	0.59	0.22	0.33	1.95
	9	0	2	0	3.51649	2.21843	10.0153	4.4755	4.16555	4.12395	166.97	21.478	795.122	NI	NI	NI	NI	12.79	0	NI	13.7	446	16.09	0.44	15.47	4.72
COAG-HSJD-186	1	1.83	5.3	2.62	7.94	4.78	36.06	3.16	3.64	6.42	387.27	7.55	624.33	16.7	29.6	7888	143	2.52	0.044	NI	16.4	97	107	1.39	8.025	5.4
COAG-HSJD-189	1	0	1.8	5.08	46.12	1.26	38.62	2.06	3.82	6.08	2015.25	20.44	784.99	14.1	30.8	34.6	730	11.7	0.17	NI	14.9	241	10.6	0.742	9.4	4.98
COAG-HSJD-190	1	0.57	113.5	12.61	4.25	3.89	231.87	3.31	5.48	18.89	2214.83	157.36	2067.49	14.5	26.03	2471	607	193	6.96	266	12.2	575	14.5	1.13	11.6	4.63
COAG-HSJD-191	1	0	48.2	5.56	1.89	0.39	48.91	9.88	3.56	3.14	2460.68	51.72	553.55	14.8	28.8	226	879	27	0.4	1106	13.9	225	15.6	1.42	13.114	4.86
COAG-HSJD-192	1	0	ND	2.6	2.19	0.54	70.24	2.32	3.76	6.03	29.71	40.03	682.13	13.3	317	56	4722	0.27	0.042	135	12.1	350	7.9	2	4.5	4.3
COAG-HSJD-194	1	0	2	6.13	2	1.15	7.22	3.2	3.59	2.91	529.1	25.9	668.77	13.3	27	256	1132	21.88	1028	NI	15.7	338	21.8	0.654	19.8	5.9
COAG-HSJD-195	1	0	ND	5.07719	4.83333	8.0872	69.528	2.69988	3.87162	9.72873	2348.8	120.827	677.671	NI	NI	NI	NI	NI	NI	NI	15.5	245	10.3	1.2	8.137	5.38
COAG-HSJD-197	1	0	0	14.8	2.08333	2.24678	61.8935	4.72317	3.93882	10.1852	63.7637	15.3876	563.674	13.1	21.8	3561	644	22.7	0	NI	9.3	221	2.83	1.35	1.27	3.29
	3	0	2.9	3.6	1.88635	2.10504	53.798	3.39058	3.99952	5.49429	1177.61	132.213	900.945	NI	NI	1893	NI	0	9.94	NI	14.1	142	10.38	0.79	8.94	4.72
COAG-HSJD-199	1	0	ND	5.01672	35.5923	1.00438	19.4906	1.6319	3.68612	3.98203	2201.39	14.8352	588.891	11.5	23.6	249	518	12.5	0.19	339	12.2	237	5.9	0.94	4.36	4.06
COAG-HSJD-200	1	0	10.0	5.56292	15.1062	2.38627	12.1196	3.04573	5.07719	7.59742	2044.86	42.7465	505.108	13.6	32	317	708	27.25	0.651	474	12.2	94	6.8	1.4	4.7	4.3
COAG-HSJD-201	1	0	44019	7.78352	6.66753	12.622	75.0838	2.19085	4.53777	6.44219	2467.06	205.182	1602.02	13.4	30.6	444	644	12.9	NI	NI	13.8	213	101	0.9	8.18	4.38
COAG-HSDJ-202	1	0.484768	12.9	0	13.9028	2.07447	6.62896	4.41105	3.6939	8.216	215.754	14.3449	735.109	NI	NI	NI	NI	23.6	0.087	634	14.3	247	7.47	0.6	6.49	4.62
	3	1.19549	0	0	8.96356	3.76897	11.7455	3.25561	4.00056	8.96311	283.289	34.2327	774.948	13.3	26.3	532	874	18.6	0.107	814	15.9	238	7.29	0.62	6.51	5.21
COAG-HSDJ-203	1	0	44.4	3.3	112.7	3.9	109.502	3.97627	4.66926	13.7486	2496.12	39.0208	7216.53	12.2	34.4	343	NI	22	0.46	16981	NI	NI	NI	NI	NI	NI
	3	0	69.5	3.5	27.1	4.1	99.9468	6.52485	4.69779	9.88023	2243.76	52.1392	2287.27	NI	NI	NI	NI	NI	0.188	NI	13.5	261	4.27	0.52	3.55	4.55
	5	0	481.4	21.5	11.6	1.9	90.0637	4.99916	5.08937	10.0801	2153.39	15.8445	1821.3	NI	NI	NI	NI	NI	NI	NI	13.8	360	2.66	0.54	1.83	4.69
COAG-HSJD-204	1	0	41.1	4.17468	2.0315	1.53123	43.3904	2.22068	10.1778	9.34548	2518.23	66.3842	1066.15	14.7	27.6	744	NI	19.6	NI	1614	13.7	296	10.3	0.927	8.137	4.6
COAG-HSDJ-206	1	0	57.8	7.5	2.4	0	107.607	4.64674	4.03351	13.7127	3048.44	113.006	785.014	NI	NI	NI	NI	NI	NI	NI	12.3	222	20.5	0.78	19.41	4.03
	3	0	7.8	3	3.6	0	50.1298	2.70271	3.9811	9.32769	2732.29	41.2262	802.963	NI	NI	NI	NI	NI	NI	NI	10.8	232	9.03	0.5	8.34	3.67
	5	0	2.8	1.4	0.4	0	52.8797	2.73052	4.01535	7.5735	2500.29	29.2341	1112.02	NI	NI	NI	NI	NI	NI	NI	10.5	216	6.64	0.46	5.75	3.47
	7	0	25	2.4	0.1	0	64.2282	4.27004	4.02546	5.04769	2149.02	53.2642	1181.09	NI	NI	NI	NI	NI	NI	NI	12	203	10.04	0.38	9.52	4.06
	9	0	6.7	3.5	0.9	0	70.4456	2.68033	4.08383	4.17835	1227.32	69.3765	1121.21	NI	NI	NI	NI	NI	NI	NI	12.1	277	20.57	0.28	20.07	3.93
	11	0	589.1	139.6	0.4	0	950.909	7.83959	3.9811	47.9207	2199.61	2228.36	198.037	NI	NI	NI	NI	NI	NI	NI	10.7	210	49.9	0.45	48.54	3.42
	13	11.1708	3733.2	167.1	0	0	2328.33	1204.42	2.55488	181.095	2245.74	2857.82	538.586	NI	NI	NI	NI	NI	NI	NI	NI	NI	NI	NI	NI	NI
COAG-HSJD-208	1	33.7514	9.2	0	132.827	11.0688	185.394	26.5249	6.77971	27.1302	522.697	77.198	1695.07	14.3	28.3	392	842	18.8	0.13	NI	15.1	224	5.59	0.72	4.77	5.24
	3	50.5217	0	0	0	0	214.026	27.8585	13.8514	37.6989	203.504	85.9476	888.093	NI	NI	NI	NI	NI	NI	NI	NI	NI	NI	NI	NI	NI
COAG-HSJD-210	1	0	ND	2.74638	1.90526	1.26478	19.1478	1.94503	4.03091	4.6229	449.613	10.5495	825.459	17.8	26.2	630	511	2.89	NI	523.9	13.5	395	24	1.2	21.3	5.3
COAG-HSJD-212	1	0	168.1	8.03606	26.9503	0.0389565	185.152	6.83247	3.64461	9.11282	2851.39	83.3636	395.7	NI	NI	NI	NI	NI	NI	NI	12.8	97	3.8	0.23	3	5.26
COAG-HSJD-213	1	0	101.4	5.8	15.1	1.9	53.9147	3.92032	3.96943	14.8112	123.595	156.23	941.365	14	20.7	1023	1250	37	0	2910	13.1	350	13.45	0.64	12.44	4.26
	3	0	11.9	2	20.2	5.7	40.4749	4.57719	3.83219	9.73753	350.538	66.0348	602.17	15.4	NI	600	782	15.3	0	3191	11.8	412	16.72	0.58	15.77	3.81
	5	0	29.4	5	12.8	1.1	50.2479	3.20836	3.75202	17.612	340.011	306.656	879.598	14	30.5	544	NI	9.48	0	1693	11.4	422	13.8	0.49	13.11	3.76
	7	0	17.8	3.5	13.9	0.2	44.0855	3.49754	3.88875	10.9367	240.987	126.496	879.598	14.4	32.6	601	755	27	0	1813	10.9	393	10.47	0.28	10.07	3.65
	9	0	21.8	23.8	4.3	0	52.1303	4.42291	3.80495	24.3582	82.1446	116.456	793.975	13.6	31.8	497	707	15	0	1818	11.8	381	26.44	0.26	25.95	3.83
	11	0	6.4	1.4	2.2	0	22.8483	1.9398	3.86903	20.615	145.583	62.7069	1377.73	NI	NI	NI	NI	11.49	0	NI	10.3	253	17.51	0.47	16.82	3.39
	13	0	74	6.2	2.26262	1.43946	93.6954	6.92859	3.87915	11.4728	489.76	233.441	814.105	13.7	33.5	402	811	28.4	0	1792	11.4	306	15.91	0.19	15.56	3.79
COAG-HSJD-214	1	0	34.1	2.3	56.3	0	149.203	4.4186	3.96424	3.95335	117.026	212.375	430.607	12.5	32.5	225	707	22.5	0.8	405	16.2	140	5.77	0.92	4.59	5.59
	3	0	87.6	2.2	0.6	0	71.7454	5.2735	4.07424	5.96533	668.132	262.678	973.913	12.3	32.2	296	684	22.6	0.8	489.3	15.3	247	10.53	0.88	9.4	5.29
COAG-HSJD-215	1	0	55.4	14.4933	5.22059	3.88882	68.5467	1.12556	3.81377	5.26789	2933.61	48.6414	553.548	13	32.8	451	910	36.67	0.735	3193	15.5	171	7.41	1.18	5.63	5.47
COAG-HSJD-216	1	0	ND	5.01145	5.67087	11.4345	23.8717	2.44356	4.21094	4.76342	196.712	18.7757	404.418	NI	NI	NI	NI	NI	NI	NI	11.3	266	22	1.54	18.48	3.91
COAG-HSJD-217	1	2.7699	ND	65.5722	140.454	136.133	37.692	17.3837	16.5109	40.9769	137.384	17.8107	575.626	12.6	245	183	686	2.6	0.122	779	11.8	622	16.4	1.9	13.12	6.08
COAG-HSJD-218	1	3.53022	44014	12.0752	21.6975	34.3943	38.2015	4.78709	5.26284	12.7261	2755.36	78.048	469.994	13.5	23.1	16964	675	24.11	0.19	263.9	16.3	164	12	1.32	9.7	5.5
COAG-HSJD-219	1	0	43872	3.84518	1.56708	0.756158	14.814	2.97261	3.89575	9.20584	1147.17	108.688	650.974	14.6	30	10400	NI	3.34	NI	359	9.8	431	10.4	0.7	8	3.16
COAG-HSJD-220	1	0	91.0	5.83173	2.74251	0.721646	84.9334	3.38646	7.57043	8.7934	2838.22	165.374	531.507	14.7	29.5	404	393	NI	2.59	NI	8.7	102	3.1	0.4	2.4	3.4
COAG-HSJD-221	1	1.82358	35.9	2.96585	9.31633	4.8959	53.9019	3.36047	3.88278	10.2625	2553.34	129.104	527.104	14	31	13582	1141	26	0.74	1199.5	13.3	406	11.2	0.6	9.07	4.85
COAG-HSJD-222	1	0	44053	6.11262	5.36775	0.820725	171.66	2.68967	4.24674	3.92522	2709.2	47.1855	413.142	15.9	33.6	337	782	13.14	0.3	NI	12.3	174	12.9	10.19	2.58	4.36
COAG-HSJD-223	1	0	ND	2.38325	1.42771	2.61519	28.836	2.40135	3.71855	3.06834	1493.77	7.54453	597.742	NI	NI	1025	1039	22.15	0.18	NI	16	286	6.8	0.82	5.75	5.3
COAG-HSJD-224	5	0	62.2	13.2	84	0	4.98745	3.22375	4.17126	15.4178	704.481	6.51055	308.86	NI	NI	NI	NI	NI	NI	NI	9.9	672	5.56	0.47	4.95	3.55
	11	0	135.2	8.9	19.3	0	4.68985	2.71922	4.04674	21.3005	1193.65	9.85754	725.252	NI	NI	NI	NI	NI	NI	NI	9.7	631	7.54	0.44	6.89	3.51
COAG-HSJD-225	1	0	43871	24.2376	20.1488	27.0626	20.8252	3.25171	6.61672	8.69818	1479.56	15.7795	915.808	12.6	27.7	134	518	NI	0.02	NI	13.3	291	11.9	1.46	9.8	5.29
COAG-HSJD-227	1	22.1	93.5	18.3	101.1	80.5	79.0647	12.5457	3.87811	10.9412	1670.46	69.7166	695.498	13	30	371	785	21.68	0.206	1487	13.2	291	12.08	0.95	10.81	4.69
	3	11.7	13.9	8.1	67.5	48.8	41.8129	2.85778	4.14168	7.2865	791.591	34.9107	717.816	13	26.4	326	684	17.83	0.213	1767	11.9	411	11.84	0.76	10.62	4.29
	5	23	19.7	10.6	107.7	57.7	26.5315	2.15317	3.8008	8.97321	751.423	44.7721	1143.7	11.7	26.1	457	518	1.86	0	1626	12.6	440	13.59	1	11.87	4.36
	7	6.2	11.5	0.5	32.4	24	23.8237	1.90273	4.00393	7.29397	424.219	41.2661	941.365	12.7	29.4	360	462	1.21	0	832	13.1	581	17.36	1.12	15.08	4.61
	9	1.37136	20	0	2.87817	2.21176	52.5504	6.82394	3.92974	6.67743	107.319	54.8777	726.559	13.1	29.5	325	590	5.06	0	784	8.9	427	31.17	1.13	28.51	3.01
COAG-HSJD-228	1	0	ND	6.1965	3.84627	9.20202	30.3652	2.38851	4.55955	7.54566	674.568	57.5563	633.206	12.9	34.9	474	879	3.59	NI	3282	14.3	586	13.5	1.89	8.5	4.93
COAG-HSJD-229	1	0	ND	2.92931	2.74556	0.944837	19.4001	1.94242	3.4583	4.64899	804.091	13.2515	762.564	11.7	32.9	378	842	22	0.893	2525	11.2	481	16.7	1.67	13.19	4.17
COAG-HSJD-231	1	2.5441	43973	3.53093	7.63835	1.28203	88.3031	7.72539	4.14454	22.027	1667.95	74.2487	571.208	14.6	21.6	3199	1039	36.7	3.7	1091	14.7	331	11	0.78	9.95	5.4
COAG-HSJD-232	1	0	43835	11.2909	24.0673	28.5699	32.5635	44.0044	4.55022	10.02	1446.8	11.4172	655.42	NI	NI	266	NI	1.54	NI	916	12.3	265	11.9	0.8	10.5	3.9
COAG-HSJD-233	1	2.16308	44057	26.9966	87.2106	130.353	251.198	14.5168	8.2573	29.0998	1669.31	16.8447	531.507	12.9	32	191	845	13	0.07	1245	14.2	272	7.1	0.7	5.7	5.51
COAG-HSJD-234	1	0	43840	4.31867	1.86501	1.47561	122.599	2.20021	3.78808	6.63392	3141.44	39.0023	1516.96	16.7	32.6	1626	462	2.87	NI	2475	14.5	268	15.5	1.395	13.02	5.26
COAG-HSJD-235	1	0	6.7	2.32	2.02	1.03	60.97	1.7	3.55	6.09	156.12	7.13	549.14	16.2	30.5	973	425	1.39	0.88	45.2	12	318	8.56	1.03	6.5	4.15
COAG-HSJD-237	1	0	113.5	2	8.9	5	95.0032	2.18497	3.99356	5.97056	2296.05	80.233	920.341	17	33.6	391	1039	36.7	0.555	NI	12.8	373	14.79	0.61	13.22	3.55
	3	1.9	89.8	0	20.6	27.2	53.9309	2.82283	4.13442	8.24012	853.579	50.7859	1326.53	16	31	1886	948	0	0	684	9.9	474	18.16	0.51	17.02	2.63
COAG-HSJD-238	1	1.27553	14.0	13.1511	28.0005	20.3691	48.6807	5.71941	8.5815	16.8712	2078.91	196.529	1352.8	15.1	31.6	NI	NI	5.01	NI	NI	12.6	160	9.6	1.5	7.6	4.5
COAG-HSJD-239	1	13.0361	43847	150.386	48.9453	48.491	186.735	10.9441	30.9515	32.141	1379.8	259.64	540.319	13.1	37.7	1020	625	4.55	0.107	1328	8.7	168	4.4	0.88	3.08	7.65
COAG-HSJD-240	1	0	0	0	1.73449	1.65915	15.5022	2.60861	3.61295	3.55077	30.8203	6.74001	638.253	20.1	28.7	435	415	0.12	0.3	NI	12	585	5.8	0.91	4.84	4.22
	3	0	0	0	1.7531	1.37938	14.3274	2.24725	3.9121	3.02405	28.5346	6.29339	648.683	NI	NI	NI	NI	NI	NI	NI	11.6	531	6.54	1.58	4.86	4.11
COAG-HSJD-242	1	0	141.6	7.76793	24.2832	11.2412	71.861	7.10709	3.63085	15.5924	2321.51	302.116	347.862	NI	NI	NI	NI	NI	NI	NI	14.1	155	9.2	0.94	7.9	5.09
COAG-HSJD-244	1	0	0	0	11.9588	6.10291	26.5717	1.79518	3.98059	3.0274	571.433	10.5129	352.762	NI	NI	282	461	3.35	0.07	171.6	17.1	200	5.43	1.52	3.81	5.42
	7	0	9.3	0	2.58489	2.16285	44.983	1.40599	4.02702	7.14825	351.595	27.4651	344.365	13.1	NI	1135	755	0	0	829.5	15.2	142	13.94	0.71	12.49	5.02
COAG-HSJD-246	1	0	43944	4.32209	34.5936	4.42465	47.7451	6.43325	5.51434	10.3967	2701.59	188.653	496.321	11.4	26.6	331	180	<0.02	0.062	2373	16.5	124	4	0.8	2.92	5.5
COAG-HSJD-248	1	5.40247	43959	2.88817	27.6851	24.5095	30.4077	2.48184	3.55379	17.4705	811.349	42.4541	847.991	13	30.6	289	433	0.98	0.057	205.2	11.2	175	4.4	1.66	1.82	3.93
COAG-HSJD-249	1	0	920.8	6.4399	2.68154	1.88434	970.331	20.1523	4.33338	13.4862	235.741	187.248	584.468	17.2	32.9	1211	416	27.61	2.24	>2000	7.1	250	45500	1.36	34.58	2.83
